# Supplementary material for: The influence of rare birds on observer effort and subsequent rarity discovery in the American birdwatching community
Source: PeerJ. 2021 Jan 21;9:e10713. doi: 10.7717/peerj.10713 (PMC7827972; doi:10.7717/peerj.10713)
Supplement: Table S1 [file peerj-09-10713-s002.xlsx]

## Sheet: Legend
This excel file contains multiple sheets used in modeling for the manuscript titled,"The draw of rare birds in the birdwatching community: Mythbusting the Patagonia Picnic Table Effect"
Sheet 1	Legend (this sheet)
Sheet 2	events_draw_decay_final
Sheet 3	var_correlation-events
Sheet 4	BIC_Table_MixedEffects_Temporal
Sheet 5	BIC_Table_Baseline_GLM
Sheet 6	BIC_Table_Draw_LM
Sheet 7	BIC_Table_Decay_LM
Sheet 8	BIC_Table Decay_DRM_LM

## Sheet: events_draw_decay_final
Event_ID	Species	ABA_Code	Date_Initial	Date_Final	Data_Start_Date	Data_End_Date	Time_Initial	Latitude_Initial	Longitude_Initial	Protocol_Initial	Distance_Initial	Checklists_WithSpecies	Distance_Mean	Incidental	Stationary	Traveling	Historical	Other	Checklist_ID_Initial	output_file_name	LargeAD	MedAD	SmallAD	CityName	ADM0NAME	ADM0_A3	ADM1NAME	ISO_A2	LATITUDE	LONGITUDE	POP_MAX	POP_MIN	POP_OTHER	RANK_MAX	RANK_MIN	MEGANAME	LS_NAME	PopD	UrbanD	NLCD_Code	NLCD	Plot..	Looks.Good	Data.Dropoff.Prior.to.Event.End	Same.Species.Same.County.Same.Time..add.corresponding.event...in.notes.	Effort.increase.After.Event..possible.second.event..	Effort.Appears.Elevated.Prior.to.Event..possible.previous.event..	Character.Error	Buffer.Too.Small.Individual.Moves.
PPTE_01	Aztec Thrush	4	2008-01-11	2008-01-19	2007-12-28	2008-03-01	NA	31.7064	-110.869	Historical	NA	17	3.97757	4	0	7	6	0	2008-01-11_NA_31.7064483_-110.868596_Historical_NA	PPTE_01.csv	47985.3	47985.3	47985.3	Nogales	Mexico	MEX	Sonora	MX	31.305	-110.945	178097	20707	177939	9	7		Nogales	47047.6	36972.8	42	Evergreen Forest	PPTE_01				x
PPTE_02	Aztec Thrush	4	2011-08-04	2011-08-29	2011-07-21	2011-10-10	12:00:00	31.7124	-110.874	Traveling	1.609	30	2.44632	2	1	25	2	0	2011-08-04_12:00:00_31.7124_-110.8744_Traveling_4	PPTE_02.csv	47231.8	47231.8	47231.8	Nogales	Mexico	MEX	Sonora	MX	31.305	-110.945	178097	20707	177939	9	7		Nogales	47656.6	37563.1	42	Evergreen Forest	PPTE_02	x
PPTE_03	Aztec Thrush	4	2016-06-01	2016-06-02	2016-05-18	2016-07-14	06:00:00	31.7045	-110.876	Traveling	2.575	6	3.031	0	0	6	0	0	2016-06-01_06:00:00_31.704511_-110.8764482_Traveling_1	PPTE_03.csv	48116.7	48116.7	48116.7	Nogales	Mexico	MEX	Sonora	MX	31.305	-110.945	178097	20707	177939	9	7		Nogales	46724.9	36630.2	42	Evergreen Forest	PPTE_03					x
PPTE_04	Aztec Thrush	4	2016-06-13	2016-06-13	2016-05-30	2016-07-25	06:02:00	31.7355	-110.803	Traveling	0.08	4	0.08	0	3	1	0	0	2016-06-13_06:02:00_31.7354855_-110.8028805_Traveling_3	PPTE_04.csv	45898.7	45898.7	45898.7	Nogales	Mexico	MEX	Sonora	MX	31.305	-110.945	178097	20707	177939	9	7		Nogales	51543.8	41687.3	42	Evergreen Forest	PPTE_04					x
PPTE_05	Aztec Thrush	4	2009-08-07	2009-08-11	2009-07-24	2009-09-22	10:30:00	31.4244	-110.326	Traveling	7.081	12	3.04614	3	1	7	1	0	2009-08-07_10:30:00_31.4244003_-110.3261032_Traveling_2	PPTE_05.csv	97661.8	97661.8	97661.8	Tombstone	United States of America	USA	Arizona	US	31.7131	-110.067	1570	1223	1223	3	3		Tombstone	40920.3	14028.7	42	Evergreen Forest	PPTE_05	x				x
PPTE_06	Aztec Thrush	4	2011-08-20	2011-08-20	2011-08-06	2011-10-01	09:40:00	31.4639	-110.362	Stationary	NA	3	0.161	0	2	1	0	0	2011-08-20_09:40:00_31.4639092_-110.3616035_Stationary_11	PPTE_06.csv	92059.6	92059.6	92059.6	Tombstone	United States of America	USA	Arizona	US	31.7131	-110.067	1570	1223	1223	3	3		Tombstone	39377.9	11206.4	42	Evergreen Forest	PPTE_06					x
PPTE_07	Bahama Mockingbird	4	2014-05-01	2014-05-18	2014-04-17	2014-06-29	09:00:00	24.5463	-81.8106	Traveling	1.609	15	1.38991	1	3	11	0	0	2014-05-01_09:00:00_24.5463_-81.8106_Traveling_1	PPTE_07.csv	206114	5187.18	5187.18	Key West	United States of America	USA	Florida	US	24.5552	-81.7827	29377	24646	29377	7	7		Key West	2943.86	85.4832	11	Open Water	PPTE_07	x
PPTE_08	Bahama Mockingbird	4	2015-04-18	2015-04-27	2015-04-04	2015-06-08	10:25:00	24.5734	-81.7496	Traveling	0.805	7	0.997833	0	0	6	0	1	2015-04-18_10:25:00_24.5734_-81.7496_Traveling_2	PPTE_08.csv	199634	2189.78	2189.78	Key West	United States of America	USA	Florida	US	24.5552	-81.7827	29377	24646	29377	7	7		Key West	3878.44	0	11	Open Water	PPTE_08	x
PPTE_09	Bahama Mockingbird	4	2011-01-17	2011-01-17	2011-01-03	2011-02-28	15:40:00	24.6977	-81.3211	Stationary	NA	1	0	0	1	0	0	0	2011-01-17_15:40:00_24.697653_-81.321122_Stationary_1	PPTE_09.csv	160585	46337.8	46337.8	Key West	United States of America	USA	Florida	US	24.5552	-81.7827	29377	24646	29377	7	7		Key West	48535.8	43727.6	90	Woody Wetlands	PPTE_09					x
PPTE_100	Crescent-chested Warbler	4	2011-04-02	2011-04-03	2011-03-19	2011-05-15	16:00:00	31.572	-111.324	Traveling	0.402	8	1.49443	1	0	7	0	0	2011-04-02_16:00:00_31.572_-111.3244_Traveling_4	PPTE_100.csv	72025.2	72025.2	72025.2	Nogales	Mexico	MEX	Sonora	MX	31.305	-110.945	178097	20707	177939	9	7		Nogales	46348.9	39685.5	52	Shrub/Scrub	PPTE_100	x
PPTE_101	Crescent-chested Warbler	4	2015-05-17	2015-05-17	2015-05-03	2015-06-28	07:15:00	34.6158	-112.548	Traveling	0.805	1	0.805	0	0	1	0	0	2015-05-17_07:15:00_34.6157977_-112.5476789_Traveling_3	PPTE_101.csv	145698	145698	97807.2	Prescott	United States of America	USA	Arizona	US	34.59	-112.448	55038	40136	0	8	7		Prescott	9205.61	3472.66	42	Evergreen Forest	PPTE_101	x
PPTE_102	Crimson-collared Grosbeak	4	2016-01-22	2016-04-25	2016-01-08	2016-06-06	14:00:00	26.2285	-97.3475	Traveling	0.5	156	6.63826	7	16	124	8	1	2016-01-22_14:00:00_26.2285086_-97.3475226_Traveling_1	PPTE_102.csv	393331	29922.6	29922.6	Harlingen	United States of America	USA	Texas	US	26.1976	-97.6902	110339	63159	110615	9	8		Harlingen	33523.2	24549.5	52	Shrub/Scrub	PPTE_102	x
PPTE_103	Crimson-collared Grosbeak	4	2011-12-18	2012-01-16	2011-12-04	2012-02-27	08:15:00	25.8523	-97.4177	Traveling	1.609	2	1.609	0	0	2	0	0	2011-12-18_08:15:00_25.85233_-97.4176839_Traveling_1	PPTE_103.csv	433121	48506.2	6170.15	Matamoros	Mexico	MEX	Tamaulipas	MX	25.88	-97.5	538785	364004	381785	11	10		Matamoros	8634.96	2048.73	52	Shrub/Scrub	PPTE_103	x
PPTE_106	Crimson-collared Grosbeak	4	2014-05-10	2014-05-17	2014-04-26	2014-06-28	08:10:00	26.148	-97.9898	Traveling	1.609	8	1.81629	1	0	7	0	0	2014-05-10_08:10:00_26.1479755_-97.9897937_Traveling_1	PPTE_106.csv	390392	24429.1	24429.1	McAllen	United States of America	USA	Texas	US	26.203	-98.2297	364004	122578	355557	10	9		McAllen	24178.8	30.4897	22	Developed, Low Intensity	PPTE_106	x
PPTE_110	Crimson-collared Grosbeak	4	2010-01-15	2010-04-07	2010-01-01	2010-05-19	00:00:00	26.1765	-98.2294	Incidental	NA	47	1.20745	9	4	28	3	3	2010-01-15_00:00:00_26.17648_-98.2294094_Incidental_2	PPTE_110.csv	385145	899.323	899.323	McAllen	United States of America	USA	Texas	US	26.203	-98.2297	364004	122578	355557	10	9		McAllen	3022.37	0	23	Developed, Medium Intensity	PPTE_110	x
PPTE_113	Cuban Pewee	5	2010-09-05	2010-09-26	2010-08-22	2010-11-07	16:20:00	25.3985	-80.6554	Traveling	0.402	36	2.43639	5	9	18	2	2	2010-09-05_16:20:00_25.3985091_-80.6554395_Traveling_6	PPTE_113.csv	57553.3	57553.3	57553.3	Homestead	United States of America	USA	Florida	US	25.4683	-80.4778	85967	35379	141091	8	7		Homestead	19161.9	16202.9	52	Shrub/Scrub	PPTE_113	x
PPTE_114	Cuban Pewee	5	2016-03-13	2016-03-14	2016-02-28	2016-04-25	10:15:00	25.709	-80.1536	Incidental	NA	10	0.4378	1	4	5	0	0	2016-03-13_10:15:00_25.7089712_-80.1536322_Incidental_1	PPTE_114.csv	16572.1	16572.1	16572.1	Miami	United States of America	USA	Florida	US	25.7876	-80.2241	5585000	382894	1037811	13	10	Miami	Miami	11576.4	6284.07	11	Open Water	PPTE_114	x
PPTE_12	Bahama Mockingbird	4	2011-05-07	2011-05-07	2011-04-23	2011-06-18	13:30:00	25.1281	-80.41	Stationary	NA	2	3.219	0	1	1	0	0	2011-05-07_13:30:00_25.1280556_-80.41_Stationary_15	PPTE_12.csv	76627.5	76627.5	76627.5	Homestead	United States of America	USA	Florida	US	25.4683	-80.4778	85967	35379	141091	8	7		Homestead	39153.4	37478.9	90	Woody Wetlands	PPTE_12	x				x
PPTE_120	Dusky Thrush	4	2011-12-12	2012-03-17	2011-11-28	2012-04-28	NA	61.1967	-149.941	Historical	NA	28	2.3657	1	14	10	2	1	2011-12-12_NA_61.1966863_-149.9413204_Historical_1	PPTE_120.csv	3967.61	3967.61	3967.61	Anchorage	United States of America	USA	Alaska	US	61.22	-149.9	260283	243853	0	10	10		Anchorage	3401.98	1049.32	22	Developed, Low Intensity	PPTE_120				x
PPTE_121	Dusky Warbler	4	2016-10-08	2016-10-08	2016-09-24	2016-11-19	06:46:00	33.7011	-118.006	Traveling	1.609	3	1.39467	0	0	3	0	0	2016-10-08_06:46:00_33.7010644_-118.006382_Traveling_1	PPTE_121.csv	12538.5	12538.5	12538.5	Irvine	United States of America	USA	California	US	33.6804	-117.83	3010232	212375	2556358	12	10		Irvine	15745	0	23	Developed, Medium Intensity	PPTE_121	x
PPTE_122	Dusky Warbler	4	2008-10-10	2008-10-18	2008-09-26	2008-11-29	13:00:00	36.9553	-122.06	Stationary	NA	19	1.28009	1	4	10	1	3	2008-10-10_13:00:00_36.9552561_-122.0597584_Stationary_2	PPTE_122.csv	49151.1	49151.1	46955.9	Santa Cruz	United States of America	USA	California	US	36.9719	-122.026	148444	54617	146242	9	8		Monterey2	3424.42	0	23	Developed, Medium Intensity	PPTE_122	x
PPTE_123	Dusky Warbler	4	2016-09-24	2016-09-26	2016-09-10	2016-11-07	12:00:00	37.6612	-122.384	Stationary	NA	63	0.490143	0	34	28	1	0	2016-09-24_12:00:00_37.6611805_-122.384069_Stationary_12	PPTE_123.csv	5033.67	5033.67	5033.67	San Francisco	United States of America	USA	California	US	37.74	-122.46	3450000	732072	27400	12	11	San Francisco-Oakland	San Francisco1	12997.4	0	24	Developed, High Intensity	PPTE_123	x
PPTE_124	Dusky Warbler	4	2015-10-15	2015-10-20	2015-10-01	2015-12-01	07:00:00	37.8672	-122.58	Incidental	NA	44	1.08282	1	5	38	0	0	2015-10-15_07:00:00_37.8672124_-122.5795127_Incidental_3	PPTE_124.csv	33787.1	33787.1	33787.1	San Francisco	United States of America	USA	California	US	37.74	-122.46	3450000	732072	27400	12	11	San Francisco-Oakland	San Francisco1	17744.4	4903.21	52	Shrub/Scrub	PPTE_124	x
PPTE_125	Dusky Warbler	4	2008-10-09	2008-10-09	2008-09-25	2008-11-20	NA	37.8967	-122.321	Incidental	NA	1	0	1	0	0	0	0	2008-10-09_NA_37.896664_-122.3212999_Incidental_1	PPTE_125.csv	22246.1	22246.1	22246.1	Berkeley	United States of America	USA	California	US	37.8739	-122.271	496356	100158	447734	10	9		Berkeley	4949.43	11.7986	11	Open Water	PPTE_125	x
PPTE_126	Eared Quetzal	4	2013-11-07	2013-11-07	2013-10-24	2013-12-19	08:45:00	31.7045	-110.876	Traveling	3.54	1	3.54	0	0	1	0	0	2013-11-07_08:45:00_31.704511_-110.8764482_Traveling_1	PPTE_126.csv	48116.7	48116.7	48116.7	Nogales	Mexico	MEX	Sonora	MX	31.305	-110.945	178097	20707	177939	9	7		Nogales	46724.9	36630.2	42	Evergreen Forest	PPTE_126	x
PPTE_128	Eurasian Hobby	4	2011-05-18	2011-05-18	2011-05-04	2011-06-29	15:30:00	41.9277	-70.5569	Traveling	0.805	3	1.01967	0	0	3	0	0	2011-05-18_15:30:00_41.9276972_-70.55686_Traveling_1	PPTE_128.csv	62170.3	62170.3	62170.3	New Bedford	United States of America	USA	Massachusetts	US	41.6561	-70.9447	136082	94083	239120	9	8		New Bedford	44135	6593.8	11	Open Water	PPTE_128	x
PPTE_129	Eurasian Hobby	4	2014-10-26	2014-11-01	2014-10-12	2014-12-13	13:47:00	48.3493	-124.649	Traveling	4.828	55	4.52885	3	9	39	4	0	2014-10-26_13:47:00_48.3493018_-124.6490529_Traveling_5	PPTE_129.csv	195995	156159	156159	Victoria	Canada	CAN	British Columbia	CA	48.4333	-123.35	289625	251358	33737	10	10		Victoria2	91374.4	86592.5	42	Evergreen Forest	PPTE_129	x
PPTE_13	Bahama Mockingbird	4	2017-04-26	2017-04-29	2017-04-12	2017-06-10	11:00:00	25.709	-80.1536	Traveling	3.219	5	3.1544	0	0	5	0	0	2017-04-26_11:00:00_25.70897_-80.15363_Traveling_1	PPTE_13.csv	16572.3	16572.3	16572.3	Miami	United States of America	USA	Florida	US	25.7876	-80.2241	5585000	382894	1037811	13	10	Miami	Miami	11576.6	6284.32	11	Open Water	PPTE_13					x
PPTE_130	Eurasian Kestrel	4	2017-01-06	2017-01-06	2016-12-23	2017-02-17	14:45:00	40.7217	-124.221	Stationary	NA	21	0.456	5	13	3	0	0	2017-01-06_14:45:00_40.721703_-124.2213288_Stationary_30	PPTE_130.csv	319665	221983	31535.5	Eureka	United States of America	USA	California	US	40.8022	-124.147	42398	25626	0	7	7		Eureka	11168.9	4363.46	11	Open Water	PPTE_130					x
PPTE_131	Eurasian Siskin	5	2009-01-31	2009-01-31	2009-01-17	2009-03-14	12:30:00	44.1044	-69.7778	Stationary	NA	1	0	0	1	0	0	0	2009-01-31_12:30:00_44.1044131_-69.7777748_Stationary_2	PPTE_131.csv	226195	67446.2	67446.2	Augusta	United States of America	USA	Maine	US	44.3106	-69.78	24042	18560	256646	7	6		Augusta2	24367.4	22050.6	41	Deciduous Forest	PPTE_131	x
PPTE_132	European Golden-Plover	4	2008-10-08	2008-10-11	2008-09-24	2008-11-22	NA	43.5625	-70.3547	Incidental	NA	11	2.414	4	1	4	0	2	2008-10-08_NA_43.5625436_-70.3547287_Incidental_NA	PPTE_132.csv	150329	10428.4	10428.4	Portland	United States of America	USA	Maine	US	43.6722	-70.2455	135866	63142	11808	9	8		Portland1	15379.7	2205.99	95	Emergent Herbaceous Wetlands	PPTE_132	x
PPTE_133	European Golden-Plover	4	2014-07-19	2014-07-20	2014-07-05	2014-08-31	17:15:00	40.5447	-74.966	Stationary	NA	28	0.805	0	25	1	2	0	2014-07-19_17:15:00_40.544655_-74.965997_Stationary_3	PPTE_133.csv	65827.9	33886.5	33886.5	Trenton	United States of America	USA	New Jersey	US	40.217	-74.7434	366513	84913	1198837	10	8		Trenton	42566	19464.2	82	Cultivated Crops	PPTE_133	x
PPTE_134	European Golden-Plover	4	2016-08-03	2016-08-03	2016-07-20	2016-09-14	11:32:00	39.5148	-74.2818	Traveling	0.805	1	0.805	0	0	1	0	0	2016-08-03_11:32:00_39.5147773_-74.2817698_Traveling_2	PPTE_134.csv	88161.2	24864.2	24864.2	Atlantic City	United States of America	USA	New Jersey	US	39.3646	-74.4233	76573	40554	136369	8	7		Atlantic City	21094.6	16036.6	11	Open Water	PPTE_134	x
PPTE_135	Falcated Duck	4	2011-12-08	2012-02-18	2011-11-24	2012-03-31	15:00:00	39.1888	-122.046	Stationary	NA	304	9.52331	34	125	129	14	2	2011-12-08_15:00:00_39.1887724_-122.0460537_Stationary_3	PPTE_135.csv	69000.6	69000.6	69000.6	Yuba City	United States of America	USA	California	US	39.141	-121.616	116217	52432	115254	9	8		Yuba City	35482	27742.7	95	Emergent Herbaceous Wetlands	PPTE_135	x
PPTE_136	Falcated Duck	4	2012-12-02	2012-12-21	2012-11-18	2013-02-01	12:30:00	39.1888	-122.046	Stationary	NA	53	16.087	6	37	10	0	0	2012-12-02_12:30:00_39.1887724_-122.0460537_Stationary_1	PPTE_136.csv	69000.6	69000.6	69000.6	Yuba City	United States of America	USA	California	US	39.141	-121.616	116217	52432	115254	9	8		Yuba City	35482	27742.7	95	Emergent Herbaceous Wetlands	PPTE_136	x
PPTE_137	Falcated Duck	4	2014-10-30	2015-02-17	2014-10-16	2015-03-31	16:30:00	39.1888	-122.046	Stationary	NA	134	4.90797	6	59	67	2	0	2014-10-30_16:30:00_39.1887724_-122.0460537_Stationary_1	PPTE_137.csv	69000.6	69000.6	69000.6	Yuba City	United States of America	USA	California	US	39.141	-121.616	116217	52432	115254	9	8		Yuba City	35482	27742.7	95	Emergent Herbaceous Wetlands	PPTE_137	x
PPTE_138	Falcated Duck	4	2017-01-15	2017-01-17	2017-01-01	2017-02-28	09:30:00	48.4881	-122.481	Incidental	NA	39	2.73929	1	4	34	0	0	2017-01-15_09:30:00_48.4881122_-122.4809933_Incidental_2	PPTE_138.csv	122929	36071.4	36071.4	Bellingham	United States of America	USA	Washington	US	48.7601	-122.487	99662	73469	98728	8	8		Bellingham	32026.1	8116.65	95	Emergent Herbaceous Wetlands	PPTE_138	x
PPTE_139	Fan-tailed Warbler	4	2011-05-23	2011-05-27	2011-05-09	2011-07-08	14:55:00	31.7221	-110.88	Traveling	0.161	52	0.704167	11	9	24	5	3	2011-05-23_14:55:00_31.7221396_-110.8797151_Traveling_1	PPTE_139.csv	46051.3	46051.3	46051.3	Nogales	Mexico	MEX	Sonora	MX	31.305	-110.945	178097	20707	177939	9	7		Nogales	48714.9	38605.2	42	Evergreen Forest	PPTE_139	x
PPTE_14	Bahama Swallow	4	2014-10-25	2014-11-01	2014-10-11	2014-12-13	15:30:00	24.815	-80.8202	Stationary	NA	5	0.322	0	4	1	0	0	2014-10-25_15:30:00_24.814968_-80.82018_Stationary_2	PPTE_14.csv	122793	97600.3	97600.3	Homestead	United States of America	USA	Florida	US	25.4683	-80.4778	85967	35379	141091	8	7		Homestead	81364.8	78463.2	90	Woody Wetlands	PPTE_14					x
PPTE_140	Fan-tailed Warbler	4	2009-05-18	2009-05-19	2009-05-04	2009-06-30	16:00:00	34.4344	-103.799	Area	NA	7	0	1	0	0	1	5	2009-05-18_16:00:00_34.4343548_-103.7991207_Area_5	PPTE_140.csv	254138	195531	147118	Clovis	United States of America	USA	New Mexico	US	34.4051	-103.205	33792	33163	33167	7	7		Clovis	51995.6	48596.4	71	Grassland/Herbaceous	PPTE_140	x
PPTE_141	Fieldfare	4	2017-04-19	2017-04-23	2017-04-05	2017-06-04	10:15:00	44.0477	-69.607	Traveling	4	49	1.55594	0	32	16	1	0	2017-04-19_10:15:00_44.047674_-69.606989_Traveling_10	PPTE_141.csv	225997	71208.7	71208.7	Augusta	United States of America	USA	Maine	US	44.3106	-69.78	24042	18560	256646	7	6		Augusta2	33685	28496.1	43	Mixed Forest	PPTE_141	x
PPTE_142	Fieldfare	4	2013-03-17	2013-03-23	2013-03-03	2013-05-04	15:05:00	42.5276	-71.3131	Traveling	0.644	119	4.6234	9	52	52	6	0	2013-03-17_15:05:00_42.527649_-71.313119_Traveling_1	PPTE_142.csv	30683.1	30683.1	30683.1	Lowell	United States of America	USA	Massachusetts	US	42.6337	-71.3167	723629	106519	608223	11	9		Lowell	12534.7	810.39	90	Woody Wetlands	PPTE_142	x
PPTE_143	Fieldfare	4	2015-12-20	2015-12-23	2015-12-06	2016-02-03	09:25:00	46.925	-114.187	Stationary	NA	29	1.10878	0	18	9	2	0	2015-12-20_09:25:00_46.9250403_-114.1871953_Stationary_5	PPTE_143.csv	252404	7009.57	7009.57	Missoula	United States of America	USA	Montana	US	46.8722	-113.993	72856	63164	71894	8	8		Missoula	15265.6	8671.51	81	Pasture/Hay	PPTE_143					x
PPTE_144	Garganey	4	2014-04-27	2014-05-01	2014-04-13	2014-06-12	14:00:00	44.5032	-73.2263	Traveling	3.219	59	1.21057	3	32	22	1	1	2014-04-27_14:00:00_44.5031565_-73.2263368_Traveling_2	PPTE_144.csv	211873	6591.2	6591.2	Burlington	United States of America	USA	Vermont	US	44.4758	-73.2125	93807	38601	64314	8	7		Burlington2	3395.86	192.743	90	Woody Wetlands	PPTE_144	x
PPTE_145	Garganey	4	2016-06-05	2016-06-16	2016-05-22	2016-07-28	13:02:00	43.0076	-76.753	Stationary	NA	117	2.02621	3	95	19	0	0	2016-06-05_13:02:00_43.0076202_-76.7529774_Stationary_4	PPTE_145.csv	51005.2	51005.2	51005.2	Syracuse	United States of America	USA	New York	US	43.05	-76.15	662577	145170	338051	11	9		Syracuse	46461.3	12987.6	82	Cultivated Crops	PPTE_145	x
PPTE_147	Garganey	4	2011-04-29	2011-05-14	2011-04-15	2011-06-25	NA	39.2976	-84.6927	Incidental	NA	98	2.92772	14	28	38	12	6	2011-04-29_NA_39.2976424_-84.6927452_Incidental_1	PPTE_147.csv	29390.2	29390.2	29390.2	Cincinnati	United States of America	USA	Ohio	US	39.1619	-84.4569	1636000	306382	799967	12	10	Cincinnati	Cincinnati	24709.7	4310.46	24	Developed, High Intensity	PPTE_147	x
PPTE_148	Garganey	4	2013-04-20	2013-04-21	2013-04-06	2013-06-02	17:30:00	39.6512	-93.2538	Traveling	1.609	9	0.9655	0	6	2	1	0	2013-04-20_17:30:00_39.651219_-93.2538199_Traveling_2	PPTE_148.csv	125442	125442	125442	Kirksville	United States of America	USA	Missouri	US	40.1937	-92.5828	19193	16973	18737	6	6		Kirksville	83725.3	105360	90	Woody Wetlands	PPTE_148	x
PPTE_149	Garganey	4	2014-04-25	2014-05-14	2014-04-11	2014-06-25	NA	45.843	-92.6203	Historical	NA	94	16.0618	6	30	50	8	0	2014-04-25_NA_45.842964_-92.62031_Historical_NA	PPTE_149.csv	121888	121888	121888	Superior	United States of America	USA	Wisconsin	US	46.7212	-92.1039	27580	27368	33137	7	7		Superior	110265	88119.7	95	Emergent Herbaceous Wetlands	PPTE_149	x
PPTE_15	Bahama Swallow	4	2016-03-30	2016-03-30	2016-03-16	2016-05-11	10:15:00	26.443	-82.087	Traveling	3.219	1	3.219	0	0	1	0	0	2016-03-30_10:15:00_26.442986_-82.086959_Traveling_2	PPTE_15.csv	33875.1	33875.1	33875.1	Cape Coral	United States of America	USA	Florida	US	26.6029	-81.9797	132489	102286	172122	9	9		Cape Coral	20979.9	8618.6	90	Woody Wetlands	PPTE_15	x			x	x
PPTE_150	Golden-crowned Warbler	4	2015-12-05	2016-02-15	2015-11-21	2016-03-28	14:00:00	28.2967	-97.2805	Traveling	3.219	67	2.01283	2	4	60	1	0	2015-12-05_14:00:00_28.2967102_-97.2804594_Traveling_1	PPTE_150.csv	180876	63704	63704	Beeville	United States of America	USA	Texas	US	28.406	-97.7508	13004	10492	10184	6	6		Beeville	46279.2	33741.4	90	Woody Wetlands	PPTE_150	x
PPTE_151	Golden-crowned Warbler	4	2017-01-24	2017-02-24	2017-01-10	2017-04-07	17:18:00	28.2967	-97.2805	Traveling	0.402	132	1.54902	0	8	124	0	0	2017-01-24_17:18:00_28.2967102_-97.2804594_Traveling_5	PPTE_151.csv	180876	63704	63704	Beeville	United States of America	USA	Texas	US	28.406	-97.7508	13004	10492	10184	6	6		Beeville	46279.2	33741.4	90	Woody Wetlands	PPTE_151	x
PPTE_152	Golden-crowned Warbler	4	2016-02-09	2016-02-09	2016-01-26	2016-03-22	08:08:00	25.8978	-97.4866	Traveling	3.219	1	3.219	0	0	1	0	0	2016-02-09_08:08:00_25.897849_-97.4866_Traveling_20	PPTE_152.csv	426590	40895.8	5992.09	Matamoros	Mexico	MEX	Tamaulipas	MX	25.88	-97.5	538785	364004	381785	11	10		Matamoros	2416.15	0	23	Developed, Medium Intensity	PPTE_152	x
PPTE_155	Golden-crowned Warbler	4	2007-12-29	2008-01-12	2007-12-15	2008-02-23	06:30:00	26.0744	-97.9768	Incidental	NA	2	3.219	2	0	0	0	0	2007-12-29_06:30:00_26.0743619_-97.9767609_Incidental_1	PPTE_155.csv	398857	27994.3	27994.3	McAllen	United States of America	USA	Texas	US	26.203	-98.2297	364004	122578	355557	10	9		McAllen	28654.8	8357.56	82	Cultivated Crops	PPTE_155	x			x
PPTE_157	Golden-crowned Warbler	4	2013-10-15	2013-11-06	2013-10-01	2013-12-18	08:50:00	26.148	-97.9898	Traveling	0.483	21	0.9536	0	1	20	0	0	2013-10-15_08:50:00_26.1479755_-97.9897937_Traveling_1	PPTE_157.csv	390392	24429.1	24429.1	McAllen	United States of America	USA	Texas	US	26.203	-98.2297	364004	122578	355557	10	9		McAllen	24178.8	30.4897	22	Developed, Low Intensity	PPTE_157	x
PPTE_158	Gray-collared Becard	5	2009-06-05	2009-06-05	2009-05-22	2009-07-17	12:30:00	31.8689	-109.188	Stationary	NA	1	0	0	1	0	0	0	2009-06-05_12:30:00_31.8688764_-109.1883919_Stationary_3	PPTE_158.csv	160798	160798	160798	Douglas	United States of America	USA	Arizona	US	31.3586	-109.548	30185	16692	13441	7	6		Douglas4	67579.1	66065.7	42	Evergreen Forest	PPTE_158	x				x
PPTE_159	Gray-crowned Yellowthroat	4	2015-01-24	2015-03-16	2015-01-10	2015-04-27	15:58:00	26.126	-97.9559	Traveling	1.609	216	3.01241	6	15	187	7	1	2015-01-24_15:58:00_26.1260304_-97.9559173_Traveling_5	PPTE_159.csv	393261	28101.4	28101.4	Harlingen	United States of America	USA	Texas	US	26.1976	-97.6902	110339	63159	110615	9	8		Harlingen	27117.5	3017.86	82	Cultivated Crops	PPTE_159	x
PPTE_16	Bahama Woodstar	5	2013-04-22	2013-04-24	2013-04-08	2013-06-05	17:15:00	40.2577	-76.1689	Stationary	NA	4	0	0	4	0	0	0	2013-04-22_17:15:00_40.2577173_-76.1688995_Stationary_6	PPTE_16.csv	87321.5	48161.9	48161.9	Lancaster	United States of America	USA	Pennsylvania	US	40.0378	-76.3058	209489	209489	225072	10	10		Lancaster3	28174.7	12564.6	41	Deciduous Forest	PPTE_16	x
PPTE_160	Gray-hooded Gull	5	2011-07-24	2011-08-03	2011-07-10	2011-09-14	12:05:00	40.572	-73.9779	Stationary	NA	88	1.20656	9	45	24	7	3	2011-07-24_12:05:00_40.5719793_-73.9778996_Stationary_2	PPTE_160.csv	17774.2	17774.2	17774.2	New York	United States of America	USA	New York	US	40.75	-73.98	19040000	8008278	9292603	14	13	New York-Newark	New York	21242.9	0	11	Open Water	PPTE_160	x
PPTE_161	Graylag Goose	5	2009-02-22	2009-03-14	2009-02-08	2009-04-25	09:25:00	41.4441	-72.769	Traveling	8.047	21	5.05786	5	6	7	3	0	2009-02-22_09:25:00_41.4441299_-72.7690069_Traveling_1	PPTE_161.csv	58858.8	58858.8	58858.8	New Haven	United States of America	USA	Connecticut	US	41.3304	-72.9	846766	569000	475943	11	11		New Haven	16930.3	2646.76	41	Deciduous Forest	PPTE_161	x
PPTE_163	Great Knot	4	2016-07-23	2016-07-23	2016-07-09	2016-09-03	06:35:00	43.8844	-68.7484	Traveling	2.575	1	2.575	0	0	1	0	0	2016-07-23_06:35:00_43.8844255_-68.7484422_Traveling_1	PPTE_163.csv	249317	109261	109261	Bar Harbor	United States of America	USA	Maine	US	44.3879	-68.2044	6090	2877	2401	5	4		Bar Harbor	72225.6	88046.6	11	Open Water	PPTE_163	x
PPTE_164	Great Knot	4	2012-07-02	2012-07-02	2012-06-18	2012-08-13	20:00:00	61.105	-165.557	Traveling	3.219	1	3.219	0	0	1	0	0	2012-07-02_20:00:00_61.1050322_-165.557161_Traveling_1	PPTE_164.csv	846545	846545	206631	Hooper Bay	United States of America	USA	Alaska	US	61.5311	-166.097	1079	167	0	3	1		Hooper Bay	55256.8	782920	72	Sedge/Herbaceous	PPTE_164	x
PPTE_168	Greater Sand-Plover	5	2009-05-14	2009-05-25	2009-04-30	2009-07-06	NA	30.4112	-81.4207	Historical	NA	71	49.7972	10	15	25	17	4	2009-05-14_NA_30.4112444_-81.4206594_Historical_NA	PPTE_168.csv	26416	26416	26416	Jacksonville	United States of America	USA	Florida	US	30.33	-81.67	988000	821907	819424	11	11	Jacksonville, Florida	Jacksonville1	24924.5	0	11	Open Water	PPTE_168	x
PPTE_17	Baikal Teal	4	2010-12-02	2010-12-10	2010-11-18	2011-01-21	17:00:00	33.3615	-111.734	eBird - Exhaustive Area Count	NA	78	2.115	15	4	44	5	10	2010-12-02_17:00:00_33.3614502_-111.7339478_eBird - Exhaustive Area Count_1	PPTE_17.csv	26009.5	9347.39	9347.39	Mesa	United States of America	USA	Arizona	US	33.4239	-111.736	1085394	439041	1044968	12	10		Mesa	7280.9	0	22	Developed, Low Intensity	PPTE_17	x
PPTE_170	Green-breasted Mango	4	2008-01-03	2008-03-25	2007-12-20	2008-05-06	10:30:00	32.5526	-82.9484	Stationary	NA	10	0	3	4	0	2	1	2008-01-03_10:30:00_32.552583_-82.9483652_Stationary_2	PPTE_170.csv	164482	129353	129353	Dublin	United States of America	USA	Georgia	US	32.5375	-82.9183	22623	15894	22478	7	6		Dublin1	3218.26	0	21	Developed, Open Space	PPTE_170	x
PPTE_171	Hawfinch	4	2017-03-02	2017-04-03	2017-02-16	2017-05-15	09:30:00	61.0878	-149.782	Stationary	NA	35	1.529	1	31	3	0	0	2017-03-02_09:30:00_61.0877798_-149.7821903_Stationary_1	PPTE_171.csv	15137.1	15137.1	15137.1	Anchorage	United States of America	USA	Alaska	US	61.22	-149.9	260283	243853	0	10	10		Anchorage	15921	5019.53	21	Developed, Open Space	PPTE_171	x			x
PPTE_173	Jabiru	4	2017-08-01	2017-08-03	2017-07-18	2017-09-14	17:38:00	29.6733	-94.4884	Traveling	0.402	68	4.72096	3	40	23	1	1	2017-08-01_17:38:00_29.673266_-94.488432_Traveling_2	PPTE_173.csv	73679.5	73679.5	73679.5	Baytown	United States of America	USA	Texas	US	29.7558	-94.9677	86034	67341	99106	8	8		Baytown	45605.2	38845.9	81	Pasture/Hay	PPTE_173	x
PPTE_174	Jabiru	4	2016-08-24	2016-08-25	2016-08-10	2016-10-06	14:45:00	28.6596	-96.7786	Incidental	NA	7	0.161	1	5	1	0	0	2016-08-24_14:45:00_28.6595624_-96.7786181_Incidental_1	PPTE_174.csv	180624	122755	122755	Port Lavaca	United States of America	USA	Texas	US	28.616	-96.6297	11743	9688	9239	6	5		Port Lavaca	14916.1	12364.3	82	Cultivated Crops	PPTE_174	x
PPTE_175	Jack Snipe	4	2010-10-16	2010-10-16	2010-10-02	2010-11-27	NA	59.6385	-151.536	Historical	NA	1	0	0	0	0	1	0	2010-10-16_NA_59.6385129_-151.5362263_Historical_1	PPTE_175.csv	190494	190494	105299	Homer	United States of America	USA	Alaska	US	59.6429	-151.548	6560	3483	3012	5	4		Homer	838.716	105719	11	Open Water	PPTE_175	x
PPTE_176	Kelp Gull	4	2015-12-05	2016-02-11	2015-11-21	2016-03-24	15:15:00	41.0231	-81.4394	Incidental	NA	77	0.7082	4	67	5	1	0	2015-12-05_15:15:00_41.0230675_-81.4393539_Incidental_1	PPTE_176.csv	56166.1	12756.4	12756.4	Akron	United States of America	USA	Ohio	US	41.0704	-81.52	703200	199110	504696	11	9		Akron	8479.27	0	11	Open Water	PPTE_176	x
PPTE_179	Kelp Gull	4	2015-01-17	2015-01-18	2015-01-03	2015-03-01	17:20:00	40.4421	-80.0148	Traveling	0.161	6	0.161	0	5	1	0	0	2015-01-17_17:20:00_40.442146_-80.0147581_Traveling_5	PPTE_179.csv	18337.9	18337.9	18337.9	Pittsburgh	United States of America	USA	Pennsylvania	US	40.43	-80	1838000	1232535	1174576	12	12	Pittsburgh	Pittsburgh	1580.53	0	24	Developed, High Intensity	PPTE_179	x
PPTE_18	Baikal Teal	4	2013-04-26	2013-05-26	2013-04-12	2013-07-07	10:00:00	46.8357	-114.104	Traveling	0.161	35	2.042	3	19	12	1	0	2013-04-26_10:00:00_46.8356532_-114.103961_Traveling_1	PPTE_18.csv	261741	9567.15	9567.15	Missoula	United States of America	USA	Montana	US	46.8722	-113.993	72856	63164	71894	8	8		Missoula	9062.3	2398.99	42	Evergreen Forest	PPTE_18	x
PPTE_180	Kelp Gull	4	2010-12-28	2011-01-08	2010-12-14	2011-02-19	07:20:00	28.1922	-82.7866	Stationary	NA	31	5.98133	4	13	5	8	1	2010-12-28_07:20:00_28.1922058_-82.7866387_Stationary_3	PPTE_180.csv	33856	33856	33856	Spring Hill	United States of America	USA	Florida	US	28.4789	-82.5477	114697	69078	375059	9	8		Spring Hill	39928.4	0	11	Open Water	PPTE_180	x
PPTE_181	Kelp Gull	4	2016-02-04	2016-02-05	2016-01-21	2016-03-18	14:00:00	33.981	-118.082	Traveling	1.609	47	1.35616	1	12	32	1	1	2016-02-04_14:00:00_33.9810187_-118.0824494_Traveling_1	PPTE_181.csv	19983.4	19983.4	19983.4	Los Angeles	United States of America	USA	California	US	33.99	-118.18	12500000	3694820	142265	14	12	Los Angeles-Long Beach-Santa Ana	Los Angeles1	8828.99	0	23	Developed, Medium Intensity	PPTE_181	x
PPTE_182	Kelp Gull	4	2015-05-20	2015-05-20	2015-05-06	2015-07-01	12:35:00	37.4805	-122.451	Traveling	5.633	3	3.058	0	1	2	0	0	2015-05-20_12:35:00_37.4805116_-122.4513388_Traveling_1	PPTE_182.csv	17448.7	17448.7	17448.7	San Mateo	United States of America	USA	California	US	37.5569	-122.313	626406	97207	651074	11	8		San Mateo	14624.4	8799.34	11	Open Water	PPTE_182	x
PPTE_183	Kelp Gull	4	2016-05-30	2016-05-31	2016-05-16	2016-07-12	18:40:00	37.4805	-122.451	Traveling	0.2	19	0.23625	0	10	8	1	0	2016-05-30_18:40:00_37.4805116_-122.4513388_Traveling_2	PPTE_183.csv	17448.7	17448.7	17448.7	San Mateo	United States of America	USA	California	US	37.5569	-122.313	626406	97207	651074	11	8		San Mateo	14624.4	8799.34	11	Open Water	PPTE_183	x
PPTE_184	Key West Quail-Dove	4	2014-09-27	2015-03-26	2014-09-13	2015-05-07	11:42:00	24.815	-80.8202	Incidental	NA	88	1.76475	5	6	76	1	0	2014-09-27_11:42:00_24.814968_-80.82018_Incidental_1	PPTE_184.csv	122793	97600.3	97600.3	Homestead	United States of America	USA	Florida	US	25.4683	-80.4778	85967	35379	141091	8	7		Homestead	81364.8	78463.2	90	Woody Wetlands	PPTE_184	x
PPTE_185	Key West Quail-Dove	4	2016-02-15	2016-02-15	2016-02-01	2016-03-28	16:00:00	24.8124	-80.8242	Traveling	1.609	1	1.609	0	0	1	0	0	2016-02-15_16:00:00_24.8123508_-80.8242273_Traveling_5	PPTE_185.csv	123231	97130.4	97130.4	Homestead	United States of America	USA	Florida	US	25.4683	-80.4778	85967	35379	141091	8	7		Homestead	81800.4	78895	90	Woody Wetlands	PPTE_185	x
PPTE_186	Key West Quail-Dove	4	2014-12-28	2015-01-05	2014-12-14	2015-02-16	10:00:00	25.6258	-80.3056	Traveling	0.805	36	1.29458	1	10	24	1	0	2014-12-28_10:00:00_25.6258176_-80.3055954_Traveling_2	PPTE_186.csv	19317.2	19317.2	19317.2	Coral Gables	United States of America	USA	Florida	US	25.7154	-80.2911	150000	47401	825683	9	7		Coral Gables	10274.3	0	90	Woody Wetlands	PPTE_186	x				x
PPTE_187	Little Bunting	4	2017-05-27	2017-05-27	2017-05-13	2017-07-08	14:00:00	31.3371	-109.279	Stationary	NA	5	3.3795	0	3	2	0	0	2017-05-27_14:00:00_31.3371_-109.2787_Stationary_3	PPTE_187.csv	175627	175627	175627	Douglas	United States of America	USA	Arizona	US	31.3586	-109.548	30185	16692	13441	7	6		Douglas4	24683.1	21983.8	52	Shrub/Scrub	PPTE_187	x
PPTE_188	Little Bunting	4	2013-12-13	2013-12-21	2013-11-29	2014-02-01	15:00:00	40.9258	-124.12	Stationary	NA	110	0.54775	9	69	28	4	0	2013-12-13_15:00:00_40.925765_-124.1203603_Stationary_4	PPTE_188.csv	332790	197003	6219.65	Arcata	United States of America	USA	California	US	40.8852	-124.088	20905	17199	20774	7	6		Arcata	5425.28	14078.1	81	Pasture/Hay	PPTE_188	x
PPTE_189	Little Bunting	4	2015-10-09	2015-10-11	2015-09-25	2015-11-22	NA	46.9507	-124.156	Incidental	NA	4	0	2	2	0	0	0	2015-10-09_NA_46.95072_-124.15571_Incidental_NA	PPTE_189.csv	144235	144235	144235	Aberdeen	United States of America	USA	Washington	US	46.9749	-123.814	32745	16055	26041	7	6		Aberdeen2	24639.3	89245.1	22	Developed, Low Intensity	PPTE_189	x				x
PPTE_19	Baikal Teal	4	2008-05-30	2008-05-30	2008-05-16	2008-07-11	13:00:00	46.9579	-119.263	Traveling	1.046	1	1.046	0	0	1	0	0	2008-05-30_13:00:00_46.9579_-119.26299_Traveling_1	PPTE_19.csv	145792	82483.5	82483.5	Richland	United States of America	USA	Washington	US	46.2918	-119.291	44869	35012	47449	7	7		Richland	78652.1	18283.5	52	Shrub/Scrub	PPTE_19	x
PPTE_190	Little Bunting	4	2013-03-23	2013-03-25	2013-03-09	2013-05-06	16:40:00	45.3517	-117.228	Traveling	0.805	4	1.341	0	1	3	0	0	2013-03-23_16:40:00_45.3516627_-117.228241_Traveling_4	PPTE_190.csv	224231	175371	121811	La Grande	United States of America	USA	Oregon	US	45.3247	-118.087	15004	12288	14867	6	6		La Grande	63364.2	115910	71	Grassland/Herbaceous	PPTE_190	x
PPTE_192	Little Egret	4	2016-04-23	2016-07-27	2016-04-09	2016-09-07	15:54:00	43.7067	-70.2418	Traveling	1.609	121	1.5751	6	34	80	0	1	2016-04-23_15:54:00_43.7066997_-70.2417581_Traveling_2	PPTE_192.csv	169274	8817.8	8817.8	Portland	United States of America	USA	Maine	US	43.6722	-70.2455	135866	63142	11808	9	8		Portland1	4092.51	2741.87	11	Open Water	PPTE_192	x
PPTE_193	Little Egret	4	2012-08-08	2012-08-18	2012-07-25	2012-09-29	08:00:00	43.565	-70.364	Incidental	NA	4	3.21867	1	0	3	0	0	2012-08-08_08:00:00_43.5649691_-70.3639502_Incidental_6	PPTE_193.csv	150366	10420.5	10420.5	Portland	United States of America	USA	Maine	US	43.6722	-70.2455	135866	63142	11808	9	8		Portland1	15532.8	1930.1	95	Emergent Herbaceous Wetlands	PPTE_193	x
PPTE_194	Little Egret	4	2015-07-01	2015-08-12	2015-06-17	2015-09-23	08:00:00	43.7067	-70.2418	Traveling	1.609	65	1.94929	2	25	34	3	1	2015-07-01_08:00:00_43.7066997_-70.2417581_Traveling_3	PPTE_194.csv	169274	8817.8	8817.8	Portland	United States of America	USA	Maine	US	43.6722	-70.2455	135866	63142	11808	9	8		Portland1	4092.51	2741.87	11	Open Water	PPTE_194	x
PPTE_197	Little Egret	4	2015-05-20	2015-05-21	2015-05-06	2015-07-02	18:03:00	40.7001	-73.2605	Stationary	NA	21	1.73	1	4	15	0	1	2015-05-20_18:03:00_40.7000646_-73.2604837_Stationary_5	PPTE_197.csv	41828	17025.2	17025.2	Stamford	United States of America	USA	Connecticut	US	41.0533	-73.5392	746920	122643	2022637	11	9		Stamford	47200.6	0	11	Open Water	PPTE_197	x
PPTE_198	Little Egret	4	2017-04-27	2017-05-11	2017-04-13	2017-06-22	12:30:00	39.2303	-75.0034	Traveling	0.805	106	2.32275	5	34	67	0	0	2017-04-27_12:30:00_39.2302586_-75.0034046_Traveling_1	PPTE_198.csv	78071.5	43769.6	43769.6	Dover	United States of America	USA	Delaware	US	39.1581	-75.5247	76039	33286	74556	8	7		Dover1	43268.3	17905.9	90	Woody Wetlands	PPTE_198	x
PPTE_20	Bananaquit	4	2014-11-29	2014-11-29	2014-11-15	2015-01-10	08:03:00	26.8204	-80.0388	Traveling	1.931	1	1.931	0	0	1	0	0	2014-11-29_08:03:00_26.8204_-80.0388_Traveling_1	PPTE_20.csv	16584.8	16584.8	16584.8	West Palm Beach	United States of America	USA	Florida	US	26.745	-80.1236	1250000	101043	847310	12	9		West Palm Beach	11877	183.639	11	Open Water	PPTE_20	x
PPTE_200	Little Egret	4	2016-04-29	2016-05-09	2016-04-15	2016-06-20	12:52:00	35.4888	-76.0802	Traveling	4.828	42	4.9809	2	0	40	0	0	2016-04-29_12:52:00_35.488769_-76.0802364_Traveling_2	PPTE_200.csv	165185	165185	96241.9	Kitty Hawk	United States of America	USA	North Carolina	US	36.0773	-75.7047	3413	806	806	4	2		Kitty Hawk	76087.9	69880.4	11	Open Water	PPTE_200	x
PPTE_201	Loggerhead Kingbird	5	2009-04-13	2009-05-20	2009-03-30	2009-07-01	08:45:00	24.5463	-81.8106	Area	NA	3	0.805	0	0	1	0	2	2009-04-13_08:45:00_24.5463_-81.8106_Area_10	PPTE_201.csv	206114	5187.18	5187.18	Key West	United States of America	USA	Florida	US	24.5552	-81.7827	29377	24646	29377	7	7		Key West	2943.86	85.4832	11	Open Water	PPTE_201	x
PPTE_202	Marsh Sandpiper	5	2013-10-26	2013-10-26	2013-10-12	2013-12-07	07:50:00	33.5547	-116.083	Incidental	NA	1	0	1	0	0	0	0	2013-10-26_07:50:00_33.55466_-116.08339_Incidental_1	PPTE_202.csv	49215	49215	49215	Palm Springs	United States of America	USA	California	US	33.7774	-116.533	390115	42807	0	10	7		Palm Springs	47412.9	14557.9	52	Shrub/Scrub	PPTE_202	x
PPTE_203	Marsh Sandpiper	5	2014-04-09	2014-04-12	2014-03-26	2014-05-24	18:50:00	38.3293	-121.711	TNC California Waterbird Count	NA	97	2.84603	3	60	31	2	1	2014-04-09_18:50:00_38.3292684_-121.7111778_TNC California Waterbird Count_8	PPTE_203.csv	44236.4	44236.4	44236.4	Sacramento	United States of America	USA	California	US	38.575	-121.47	1604000	467898	1571800	12	10	Sacramento	Sacramento	35184.6	19450.4	82	Cultivated Crops	PPTE_203	x
PPTE_204	Marsh Sandpiper	5	2016-04-16	2016-04-23	2016-04-02	2016-06-04	15:46:00	38.5484	-121.627	Traveling	8.047	180	8.096	2	45	129	3	1	2016-04-16_15:46:00_38.5483668_-121.6266346_Traveling_2	PPTE_204.csv	17568.6	17568.6	17568.6	Sacramento	United States of America	USA	California	US	38.575	-121.47	1604000	467898	1571800	12	10	Sacramento	Sacramento	13145.8	1544.58	82	Cultivated Crops	PPTE_204	x
PPTE_205	Northern Jacana	4	2015-10-25	2015-12-06	2015-10-11	2016-01-17	11:43:00	28.4717	-98.3394	Traveling	3.219	77	9.92391	6	18	52	1	0	2015-10-25_11:43:00_28.4717282_-98.3394384_Traveling_2	PPTE_205.csv	122746	112919	112919	Beeville	United States of America	USA	Texas	US	28.406	-97.7508	13004	10492	10184	6	6		Beeville	56191.9	59905.4	52	Shrub/Scrub	PPTE_205	x
PPTE_21	Bananaquit	4	2014-06-19	2014-06-19	2014-06-05	2014-07-31	09:00:00	26.8909	-80.0617	Incidental	NA	1	0	1	0	0	0	0	2014-06-19_09:00:00_26.8909315_-80.0616807_Incidental_2	PPTE_21.csv	23923	23923	23923	West Palm Beach	United States of America	USA	Florida	US	26.745	-80.1236	1250000	101043	847310	12	9		West Palm Beach	17687	0	90	Woody Wetlands	PPTE_21	x			x
PPTE_210	Northern Lapwing	4	2013-05-06	2013-05-06	2013-04-22	2013-06-17	19:30:00	44.0084	-70.3738	Incidental	NA	3	0	1	2	0	0	0	2013-05-06_19:30:00_44.00839_-70.373792_Incidental_1	PPTE_210.csv	200397	43159.1	43159.1	Lewiston	United States of America	USA	Maine	US	44.1007	-70.2153	57688	35690	57049	8	7		Lewiston1	16176.3	13153.4	43	Mixed Forest	PPTE_210	x
PPTE_211	Northern Lapwing	4	2012-11-11	2013-01-01	2012-10-28	2013-02-12	13:11:00	41.9512	-70.8663	Stationary	NA	301	22.057	17	206	63	14	1	2012-11-11_13:11:00_41.9512402_-70.8663225_Stationary_1	PPTE_211.csv	49849.7	49849.7	49849.7	New Bedford	United States of America	USA	Massachusetts	US	41.6561	-70.9447	136082	94083	239120	9	8		New Bedford	35397.7	9861.03	90	Woody Wetlands	PPTE_211	x
PPTE_212	Northern Lapwing	4	2012-10-30	2012-10-30	2012-10-16	2012-12-11	12:15:00	41.8215	-70.0037	Stationary	NA	4	0.402	0	3	1	0	0	2012-10-30_12:15:00_41.8215025_-70.0037241_Stationary_15	PPTE_212.csv	100864	100864	67296.4	New Bedford	United States of America	USA	Massachusetts	US	41.6561	-70.9447	136082	94083	239120	9	8		New Bedford	76145.9	26578.6	31	Barren Land (Rock/Sand/Clay)	PPTE_212	x
PPTE_213	Northern Lapwing	4	2012-10-30	2013-04-01	2012-10-16	2013-05-13	10:20:00	41.2635	-70.1246	Stationary	NA	81	8.89806	6	41	31	3	0	2012-10-30_10:20:00_41.2635367_-70.1245737_Stationary_4	PPTE_213.csv	115787	115787	5246.37	New Bedford	United States of America	USA	Massachusetts	US	41.6561	-70.9447	136082	94083	239120	9	8		New Bedford	79380.8	46032.5	22	Developed, Low Intensity	PPTE_213	x				x
PPTE_214	Northern Lapwing	4	2012-11-10	2012-11-14	2012-10-27	2012-12-26	16:45:00	41.0732	-71.9243	Stationary	NA	32	4.8415	4	10	18	0	0	2012-11-10_16:45:00_41.0732124_-71.9243318_Stationary_5	PPTE_214.csv	86039.3	86039.3	86039.3	New London	United States of America	USA	Connecticut	US	41.3555	-72.1	96178	26294	78969	8	7		New London	36103.4	31226.4	11	Open Water	PPTE_214	x			x
PPTE_215	Northern Lapwing	4	2013-01-14	2013-03-29	2012-12-31	2013-05-10	14:45:00	40.0554	-74.5143	Stationary	NA	402	7.2469	9	318	60	15	0	2013-01-14_14:45:00_40.0554358_-74.5143446_Stationary_15	PPTE_215.csv	62288.7	35449	35449	Trenton	United States of America	USA	New Jersey	US	40.217	-74.7434	366513	84913	1198837	10	8		Trenton	26468.3	5362.59	90	Woody Wetlands	PPTE_215	x
PPTE_217	Northern Lapwing	4	2012-11-20	2012-11-20	2012-11-06	2013-01-01	07:08:00	36.6779	-75.9159	Stationary	NA	14	1.6965	0	2	12	0	0	2012-11-20_07:08:00_36.6779_-75.9159_Stationary_18	PPTE_217.csv	35027.1	35027.1	35027.1	Virginia Beach	United States of America	USA	Virginia	US	36.8532	-75.9783	1491000	263951	251698	12	10	Virginia Beach	Virginia Beach	21507.9	11952.8	11	Open Water	PPTE_217	x
PPTE_218	Northern Lapwing	4	2013-02-24	2013-03-09	2013-02-10	2013-04-20	NA	36.4463	-79.0728	Historical	NA	100	1.21971	2	80	14	4	0	2013-02-24_NA_36.4463492_-79.0728307_Historical_NA	PPTE_218.csv	70976.6	70976.6	70976.6	Danville	United States of America	USA	Virginia	US	36.5863	-79.3953	45894	40458	39846	7	7		Danville	31870	29587.2	81	Pasture/Hay	PPTE_218	x
PPTE_219	Northern Lapwing	4	2013-02-06	2013-02-24	2013-01-23	2013-04-07	14:31:00	32.3395	-81.8324	Stationary	NA	116	2.11531	4	74	32	6	0	2013-02-06_14:31:00_32.33949_-81.83235_Stationary_2	PPTE_219.csv	61817.5	61817.5	61817.5	Savannah	United States of America	USA	Georgia	US	32.0211	-81.11	180187	131510	177660	9	9		Savannah	74820.2	8387.6	82	Cultivated Crops	PPTE_219	x
PPTE_22	Bananaquit	4	2016-12-31	2017-03-14	2016-12-17	2017-04-25	11:00:00	26.1518	-80.1418	Traveling	0.161	152	0.829489	3	57	90	0	2	2016-12-31_11:00:00_26.1517688_-80.141809_Traveling_2	PPTE_22.csv	9144.51	9144.51	9144.51	Fort Lauderdale	United States of America	USA	Florida	US	26.1361	-80.1418	2042042	165521	1119976	12	9		Fort Lauderdale	1786.76	0	22	Developed, Low Intensity	PPTE_22	x
PPTE_220	Nutting's Flycatcher	5	2011-12-18	2011-12-30	2011-12-04	2012-02-10	08:45:00	34.2859	-114.062	Traveling	4.8	11	2.94583	3	2	6	0	0	2011-12-18_08:45:00_34.2859289_-114.0620682_Traveling_2	PPTE_220.csv	205948	200061	110367	Lake Havasu City	United States of America	USA	Arizona	US	34.4983	-114.308	56133	54752	55841	8	8		Lake Havasu City	32827.7	25539	90	Woody Wetlands	PPTE_220	x
PPTE_221	Nutting's Flycatcher	5	2011-12-31	2012-01-09	2011-12-17	2012-02-20	NA	29.1669	-103.611	Incidental	NA	16	0.869	5	4	5	2	0	2011-12-31_NA_29.1668521_-103.6106873_Incidental_6	PPTE_221.csv	397437	345981	345981	Ojinaga	Mexico	MEX	Chihuahua	MX	29.5404	-104.41	22128	17481	16293	7	6		Ojinaga	86222.3	84070.4	52	Shrub/Scrub	PPTE_221	x
PPTE_222	Nutting's Flycatcher	5	2013-04-08	2013-10-21	2013-03-25	2013-12-02	09:00:00	34.2859	-114.062	Traveling	2.75	21	2.17728	0	3	18	0	0	2013-04-08_09:00:00_34.2859289_-114.0620682_Traveling_2	PPTE_222.csv	205948	200061	110367	Lake Havasu City	United States of America	USA	Arizona	US	34.4983	-114.308	56133	54752	55841	8	8		Lake Havasu City	32827.7	25539	90	Woody Wetlands	PPTE_222	x			x
PPTE_223	Nutting's Flycatcher	5	2014-03-19	2014-09-22	2014-03-05	2014-11-03	12:37:00	34.27	-114.046	Stationary	NA	14	1.1439	1	3	10	0	0	2014-03-19_12:37:00_34.27_-114.046_Stationary_10	PPTE_223.csv	203833	201770	112628	Lake Havasu City	United States of America	USA	Arizona	US	34.4983	-114.308	56133	54752	55841	8	8		Lake Havasu City	35154.4	27870.3	52	Shrub/Scrub	PPTE_223	x			x
PPTE_224	Nutting's Flycatcher	5	2015-03-23	2015-06-23	2015-03-09	2015-08-04	08:06:00	34.27	-114.046	Traveling	4.023	6	2.32033	0	0	6	0	0	2015-03-23_08:06:00_34.27_-114.046_Traveling_3	PPTE_224.csv	203833	201770	112628	Lake Havasu City	United States of America	USA	Arizona	US	34.4983	-114.308	56133	54752	55841	8	8		Lake Havasu City	35154.4	27870.3	52	Shrub/Scrub	PPTE_224	x
PPTE_226	Nutting's Flycatcher	5	2017-01-02	2017-01-29	2016-12-19	2017-03-12	14:30:00	31.3993	-111.248	Incidental	NA	22	2.378	2	0	20	0	0	2017-01-02_14:30:00_31.3992624_-111.2478724_Incidental_3	PPTE_226.csv	87668.8	87668.8	87668.8	Nogales	Mexico	MEX	Sonora	MX	31.305	-110.945	178097	20707	177939	9	7		Nogales	29663.2	25461.2	52	Shrub/Scrub	PPTE_226	x
PPTE_23	Bananaquit	4	2017-03-14	2017-05-10	2017-02-28	2017-06-21	15:49:00	25.8709	-80.1207	Traveling	0.805	66	2.2987	2	4	60	0	0	2017-03-14_15:49:00_25.8708977_-80.1206799_Traveling_1	PPTE_23.csv	18653	18653	18653	Miami Beach	United States of America	USA	Florida	US	25.8099	-80.1318	407750	89326	371690	10	8		Miami Beach	7014.05	283.033	11	Open Water	PPTE_23					x
PPTE_230	Pink-footed Goose	4	2012-11-06	2012-11-27	2012-10-23	2013-01-08	16:00:00	44.6158	-67.8788	Stationary	NA	15	0.5635	1	12	2	0	0	2012-11-06_16:00:00_44.6157843_-67.8788473_Stationary_1	PPTE_230.csv	356963	74268.2	74268.2	Bar Harbor	United States of America	USA	Maine	US	44.3879	-68.2044	6090	2877	2401	5	4		Bar Harbor	36302.7	67413.9	42	Evergreen Forest	PPTE_230	x
PPTE_231	Pink-footed Goose	4	2014-10-13	2014-10-15	2014-09-29	2014-11-26	11:30:00	46.7633	-67.8193	Area	NA	2	0	0	1	0	0	1	2014-10-13_11:30:00_46.763325_-67.8192902_Area_1	PPTE_231.csv	571782	242525	242525	Presque Isle	United States of America	USA	Maine	US	46.7934	-68.0022	9466	9466	0	5	5		Presque Isle	13625.4	79079.6	81	Pasture/Hay	PPTE_231	x
PPTE_232	Pink-footed Goose	4	2013-10-19	2013-10-19	2013-10-05	2013-11-30	11:00:00	46.8577	-68.0162	Area	NA	1	0	0	0	0	0	1	2013-10-19_11:00:00_46.857726_-68.0161858_Area_12	PPTE_232.csv	576010	249331	249331	Presque Isle	United States of America	USA	Maine	US	46.7934	-68.0022	9466	9466	0	5	5		Presque Isle	7657.22	63154.2	22	Developed, Low Intensity	PPTE_232	x
PPTE_233	Piratic Flycatcher	4	2015-05-08	2015-05-10	2015-04-24	2015-06-21	15:30:00	38.6785	-100.918	Traveling	1.609	21	3.15842	1	5	12	3	0	2015-05-08_15:30:00_38.6785416_-100.9176636_Traveling_5	PPTE_233.csv	335585	310343	310343	Garden City	United States of America	USA	Kansas	US	37.9752	-100.864	28564	26425	28264	7	7		Garden City	82905.5	76966	71	Grassland/Herbaceous	PPTE_233					x
PPTE_234	Piratic Flycatcher	4	2012-09-12	2012-09-25	2012-08-29	2012-11-06	06:30:00	32.1091	-104.471	Traveling	0.805	29	1.574	1	1	25	1	1	2012-09-12_06:30:00_32.1091003_-104.4710999_Traveling_1	PPTE_234.csv	175604	175604	138594	Carlsbad	United States of America	USA	New Mexico	US	32.4206	-104.228	25302	25178	24371	7	7		Carlsbad	42261.2	136781	52	Shrub/Scrub	PPTE_234	x
PPTE_235	Piratic Flycatcher	4	2015-09-26	2015-09-26	2015-09-12	2015-11-07	08:00:00	29.7603	-95.7094	Stationary	NA	1	0	0	1	0	0	0	2015-09-26_08:00:00_29.7603277_-95.7094413_Stationary_1	PPTE_235.csv	42202.4	42202.4	42202.4	Houston	United States of America	USA	Texas	US	29.82	-95.34	4459000	3647574	3607616	12	12	Houston	Houston	34895.2	0	23	Developed, Medium Intensity	PPTE_235	x
PPTE_236	Piratic Flycatcher	4	2008-05-04	2008-05-05	2008-04-20	2008-06-16	NA	27.865	-97.6104	Historical	NA	12	0.4425	2	2	4	4	0	2008-05-04_NA_27.8650487_-97.6103604_Historical_2	PPTE_236.csv	208091	14797.2	14797.2	Corpus Christi	United States of America	USA	Texas	US	27.7428	-97.4019	277454	222501	222348	10	10		Corpus Christi	24313.6	0	95	Emergent Herbaceous Wetlands	PPTE_236	x
PPTE_24	Bananaquit	4	2011-10-21	2011-10-21	2011-10-07	2011-12-02	08:00:00	25.6733	-80.1582	Traveling	3.219	1	3.219	0	0	1	0	0	2011-10-21_08:00:00_25.6733_-80.1582_Traveling_2	PPTE_24.csv	18944.8	18944.8	18944.8	Coral Gables	United States of America	USA	Florida	US	25.7154	-80.2911	150000	47401	825683	9	7		Coral Gables	13861.5	8683.16	11	Open Water	PPTE_24	x
PPTE_243	Plain-capped Starthroat	4	2016-05-20	2016-09-11	2016-05-06	2016-10-23	14:12:00	31.7252	-110.88	Stationary	NA	158	3.32327	5	136	15	2	0	2016-05-20_14:12:00_31.7251514_-110.8801067_Stationary_3	PPTE_243.csv	45700.2	45700.2	45700.2	Nogales	Mexico	MEX	Sonora	MX	31.305	-110.945	178097	20707	177939	9	7		Nogales	49057.4	38945.8	42	Evergreen Forest	PPTE_243	x
PPTE_244	Plain-capped Starthroat	4	2014-05-03	2014-07-31	2014-04-19	2014-09-11	07:52:00	31.8522	-110.996	Stationary	NA	6	1.5774	0	1	5	0	0	2014-05-03_07:52:00_31.8522093_-110.9958138_Stationary_2	PPTE_244.csv	31024.6	31024.6	31024.6	Tucson	United States of America	USA	Arizona	US	32.205	-110.89	823000	518907	759950	11	11	Tucson	Tucson	42233.9	30850.1	22	Developed, Low Intensity	PPTE_244	x
PPTE_245	Plain-capped Starthroat	4	2013-09-24	2013-10-15	2013-09-10	2013-11-26	16:15:00	31.539	-110.761	Stationary	NA	13	0.311667	1	8	3	1	0	2013-09-24_16:15:00_31.5390131_-110.7606337_Stationary_3	PPTE_245.csv	68911.8	68911.8	68911.8	Nogales	Mexico	MEX	Sonora	MX	31.305	-110.945	178097	20707	177939	9	7		Nogales	31885.6	23208.2	52	Shrub/Scrub	PPTE_245	x				x
PPTE_246	Red-flanked Bluetail	4	2015-12-26	2015-12-30	2015-12-12	2016-02-10	12:00:00	45.2998	-122.773	Stationary	NA	3	0.805	0	2	1	0	0	2015-12-26_12:00:00_45.29984_-122.77321_Stationary_2	PPTE_246.csv	36513.7	36513.7	36513.7	Portland	United States of America	USA	Oregon	US	45.52	-122.68	1875000	540513	11808	12	11	Portland	Portland2	27091.7	0	23	Developed, Medium Intensity	PPTE_246	x			x	x
PPTE_247	Red-flanked Bluetail	4	2016-12-26	2017-01-12	2016-12-12	2017-02-23	09:39:00	46.3622	-117.06	Traveling	3.219	113	1.2178	1	27	84	1	0	2016-12-26_09:39:00_46.362193_-117.059733_Traveling_1	PPTE_247.csv	152165	149764	3525.18	Lewiston	United States of America	USA	Idaho	US	46.4166	-117.017	49289	30904	57049	7	7		Lewiston2	7144.29	4259.87	71	Grassland/Herbaceous	PPTE_247	x
PPTE_248	Red-flanked Bluetail	4	2015-04-04	2015-04-04	2015-03-21	2015-05-16	12:45:00	48.8444	-122.555	Traveling	0.161	2	0.161	0	0	2	0	0	2015-04-04_12:45:00_48.8444113_-122.5549364_Traveling_6	PPTE_248.csv	165176	6204.04	6204.04	Bellingham	United States of America	USA	Washington	US	48.7601	-122.487	99662	73469	98728	8	8		Bellingham	10984.3	6919.52	22	Developed, Low Intensity	PPTE_248	x
PPTE_249	Red-flanked Bluetail	4	2011-12-06	2011-12-06	2011-11-22	2012-01-17	15:15:00	32.8992	-118.519	Traveling	1.207	1	1.207	0	0	1	0	0	2011-12-06_15:15:00_32.8991684_-118.518641_Traveling_3	PPTE_249.csv	107280	107280	107280	Long Beach	United States of America	USA	California	US	33.787	-118.158	2036134	462257	1918370	12	10		Long Beach	108257	97422.5	52	Shrub/Scrub	PPTE_249	x
PPTE_25	Bananaquit	4	2013-01-06	2013-01-17	2012-12-23	2013-02-28	07:25:00	25.6733	-80.1582	Traveling	1.609	11	0.965625	0	3	8	0	0	2013-01-06_07:25:00_25.6733_-80.1582_Traveling_1	PPTE_25.csv	18944.8	18944.8	18944.8	Coral Gables	United States of America	USA	Florida	US	25.7154	-80.2911	150000	47401	825683	9	7		Coral Gables	13861.5	8683.16	11	Open Water	PPTE_25	x
PPTE_251	Red-flanked Bluetail	4	2015-09-21	2015-09-21	2015-09-07	2015-11-02	12:37:00	57.1549	-170.273	Traveling	0.644	2	16.4155	0	0	2	0	0	2015-09-21_12:37:00_57.1549116_-170.272634_Traveling_12	PPTE_251.csv	1.23378e+06	1.23378e+06	629854	Mekoryuk	United States of America	USA	Alaska	US	60.3886	-166.19	99	99	0	1	1		Mekoryuk	432432	1.14932e+06	71	Grassland/Herbaceous	PPTE_251					x
PPTE_252	Red-flanked Bluetail	4	2016-09-24	2016-09-28	2016-09-10	2016-11-09	NA	57.1701	-170.297	Incidental	NA	10	26.5541	2	0	8	0	0	2016-09-24_NA_57.17012_-170.296751_Incidental_NA	PPTE_252.csv	1.23425e+06	1.23425e+06	629729	Mekoryuk	United States of America	USA	Alaska	US	60.3886	-166.19	99	99	0	1	1		Mekoryuk	431706	1.14987e+06	51	Dwarf Scrub	PPTE_252					x
PPTE_253	Red-footed Booby	4	2015-07-05	2015-07-07	2015-06-21	2015-08-18	19:57:00	32.7217	-117.221	Stationary	NA	18	0.2415	1	15	2	0	0	2015-07-05_19:57:00_32.7216862_-117.2210675_Stationary_3	PPTE_253.csv	3126.92	3126.92	3126.92	San Diego	United States of America	USA	California	US	32.82	-117.18	2916000	961141	988682	12	11	San Diego	San Diego	12178.3	0	11	Open Water	PPTE_253	x			x
PPTE_254	Red-footed Booby	4	2016-12-27	2017-01-04	2016-12-13	2017-02-15	12:00:00	32.6219	-117.267	Incidental	NA	18	0.3	1	16	1	0	0	2016-12-27_12:00:00_32.6219112_-117.2666931_Incidental_1	PPTE_254.csv	14698.5	14698.5	14698.5	National City	United States of America	USA	California	US	32.6719	-117.098	150000	58582	1000988	9	8		National City	16175.8	6168.73	11	Open Water	PPTE_254	x
PPTE_255	Red-footed Booby	4	2017-06-07	2017-06-24	2017-05-24	2017-08-05	07:40:00	30.3299	-87.1394	Stationary	NA	10	2.1568	0	5	5	0	0	2017-06-07_07:40:00_30.3298991_-87.1394188_Stationary_2	PPTE_255.csv	291190	17141.5	17141.5	Pensacola	United States of America	USA	Florida	US	30.4211	-87.2169	234384	56255	232147	10	8		Pensacola	12734.9	11811	11	Open Water	PPTE_255	x
PPTE_256	Red-footed Booby	4	2017-07-08	2017-07-08	2017-06-24	2017-08-19	15:30:00	30.3984	-86.5917	Incidental	NA	1	0	1	0	0	0	0	2017-07-08_15:30:00_30.3983718_-86.5917277_Incidental_1	PPTE_256.csv	342301	11521.9	11521.9	Crestview	United States of America	USA	Florida	US	30.7542	-86.5726	22403	16702	22097	7	6		Crestview	41166.1	1291.95	11	Open Water	PPTE_256	x
PPTE_257	Red-footed Booby	4	2012-05-09	2012-05-09	2012-04-25	2012-06-20	10:30:00	24.6276	-82.8728	Traveling	0.805	1	0.805	0	0	1	0	0	2012-05-09_10:30:00_24.6276_-82.8728_Traveling_4	PPTE_257.csv	242790	110758	110758	Key West	United States of America	USA	Florida	US	24.5552	-81.7827	29377	24646	29377	7	7		Key West	108471	105504	11	Open Water	PPTE_257					x
PPTE_259	Red-footed Booby	4	2017-05-13	2017-06-12	2017-04-29	2017-07-24	11:00:00	24.6344	-82.8699	Traveling	3.219	4	1.368	1	0	3	0	0	2017-05-13_11:00:00_24.6344_-82.8699_Traveling_4	PPTE_259.csv	241973	110525	110525	Key West	United States of America	USA	Florida	US	24.5552	-81.7827	29377	24646	29377	7	7		Key West	108241	105284	11	Open Water	PPTE_259	x
PPTE_260	Red-footed Booby	4	2011-05-04	2011-06-12	2011-04-20	2011-07-24	12:40:00	25.6733	-80.1582	Stationary	NA	3	6.437	0	2	1	0	0	2011-05-04_12:40:00_25.6733_-80.1582_Stationary_1	PPTE_260.csv	18944.8	18944.8	18944.8	Coral Gables	United States of America	USA	Florida	US	25.7154	-80.2911	150000	47401	825683	9	7		Coral Gables	13861.5	8683.16	11	Open Water	PPTE_260	x
PPTE_262	Red-footed Booby	4	2015-10-03	2015-10-13	2015-09-19	2015-11-24	15:10:00	31.1163	-81.4179	Traveling	1.609	44	0.50275	1	38	4	0	1	2015-10-03_15:10:00_31.11629_-81.4179_Traveling_6	PPTE_262.csv	76110.4	76110.4	76110.4	Brunswick	United States of America	USA	Georgia	US	31.1497	-81.4917	47085	16486	45395	7	6		Brunswick	7766.47	7395.53	11	Open Water	PPTE_262	x
PPTE_263	Redwing	4	2016-03-13	2016-03-16	2016-02-28	2016-04-27	16:30:00	42.7371	-71.5927	Traveling	1.609	44	1.09674	6	10	27	0	1	2016-03-13_16:30:00_42.7370723_-71.5927291_Traveling_2	PPTE_263.csv	63276	26090.8	26090.8	Lowell	United States of America	USA	Massachusetts	US	42.6337	-71.3167	723629	106519	608223	11	9		Lowell	24524.7	4213.82	81	Pasture/Hay	PPTE_263	x
PPTE_264	Roadside Hawk	4	2010-01-27	2010-02-04	2010-01-13	2010-03-18	14:00:00	26.148	-97.9898	Area	NA	10	0.375667	4	1	3	0	2	2010-01-27_14:00:00_26.1479755_-97.9897937_Area_18	PPTE_264.csv	390392	24429.1	24429.1	McAllen	United States of America	USA	Texas	US	26.203	-98.2297	364004	122578	355557	10	9		McAllen	24178.8	30.4897	22	Developed, Low Intensity	PPTE_264					x
PPTE_265	Roadside Hawk	4	2010-02-10	2010-02-25	2010-01-27	2010-04-08	11:00:00	26.5846	-99.15	Traveling	4.828	4	2.914	1	0	2	1	0	2010-02-10_11:00:00_26.5845839_-99.1500127_Traveling_2	PPTE_265.csv	344131	99980.1	99980.1	McAllen	United States of America	USA	Texas	US	26.203	-98.2297	364004	122578	355557	10	9		McAllen	99339.3	35423.1	52	Shrub/Scrub	PPTE_265	x
PPTE_266	Ruddy Quail-Dove	5	2013-10-03	2013-10-04	2013-09-19	2013-11-15	07:20:00	25.6733	-80.1582	Stationary	NA	2	4.828	0	1	1	0	0	2013-10-03_07:20:00_25.6733_-80.1582_Stationary_3	PPTE_266.csv	18944.8	18944.8	18944.8	Coral Gables	United States of America	USA	Florida	US	25.7154	-80.2911	150000	47401	825683	9	7		Coral Gables	13861.5	8683.16	11	Open Water	PPTE_266	x
PPTE_267	Siberian Accentor	4	2013-01-24	2013-03-16	2013-01-10	2013-04-27	11:00:00	60.1055	-149.444	Stationary	NA	36	8.30641	1	11	22	1	1	2013-01-24_11:00:00_60.1055119_-149.4439316_Stationary_1	PPTE_267.csv	122220	122220	112488	Seward	United States of America	USA	Alaska	US	60.1262	-149.47	2900	2900	0	4	4		Seward	2717.39	111450	42	Evergreen Forest	PPTE_267	x
PPTE_268	Sinaloa Wren	5	2015-02-01	2015-04-28	2015-01-18	2015-06-09	08:37:00	31.6027	-111.045	Traveling	1.931	61	1.59286	0	9	48	4	0	2015-02-01_08:37:00_31.6026623_-111.0447963_Traveling_1	PPTE_268.csv	60306.7	60306.7	60306.7	Nogales	Mexico	MEX	Sonora	MX	31.305	-110.945	178097	20707	177939	9	7		Nogales	35671	25719.4	52	Shrub/Scrub	PPTE_268	x
PPTE_270	Sinaloa Wren	5	2009-08-01	2009-10-21	2009-07-18	2009-12-02	NA	31.528	-110.775	Incidental	NA	30	2.40164	9	5	12	4	0	2009-08-01_NA_31.528_-110.775_Incidental_NA	PPTE_270.csv	69862.1	69862.1	69862.1	Nogales	Mexico	MEX	Sonora	MX	31.305	-110.945	178097	20707	177939	9	7		Nogales	30116.2	21398.6	52	Shrub/Scrub	PPTE_270	x
PPTE_272	Slate-throated Redstart	4	2015-04-29	2015-04-30	2015-04-15	2015-06-11	NA	26.1375	-97.1736	Historical	NA	20	1.03145	0	5	11	4	0	2015-04-29_NA_26.1374859_-97.1735573_Historical_NA	PPTE_272.csv	408033	47966.7	36030.6	Brownsville	United States of America	USA	Texas	US	25.92	-97.5	181399	168015	156844	9	9		Brownsville	40312.3	7466.58	11	Open Water	PPTE_272					x
PPTE_274	Slate-throated Redstart	4	2014-04-19	2014-04-19	2014-04-05	2014-05-31	08:12:00	33.1928	-102.832	Traveling	0.483	1	0.483	0	0	1	0	0	2014-04-19_08:12:00_33.1927848_-102.8321815_Traveling_2	PPTE_274.csv	356199	105018	105018	Hobbs	United States of America	USA	New Mexico	US	32.7126	-103.141	28738	28013	28738	7	7		Hobbs	62276.3	59771.3	52	Shrub/Scrub	PPTE_274	x
PPTE_275	Slate-throated Redstart	4	2013-05-18	2013-07-29	2013-05-04	2013-09-09	16:30:00	31.8835	-109.206	Stationary	NA	58	3.01562	3	2	50	2	1	2013-05-18_16:30:00_31.8835432_-109.2058731_Stationary_1	PPTE_275.csv	158933	158933	158933	Douglas	United States of America	USA	Arizona	US	31.3586	-109.548	30185	16692	13441	7	6		Douglas4	68336.7	66794.9	42	Evergreen Forest	PPTE_275	x
PPTE_276	Slate-throated Redstart	4	2014-04-25	2014-05-27	2014-04-11	2014-07-08	NA	31.8689	-109.188	Incidental	NA	7	0.90525	2	1	4	0	0	2014-04-25_NA_31.8688764_-109.1883919_Incidental_NA	PPTE_276.csv	160798	160798	160798	Douglas	United States of America	USA	Arizona	US	31.3586	-109.548	30185	16692	13441	7	6		Douglas4	67579.1	66065.7	42	Evergreen Forest	PPTE_276	x
PPTE_277	Slate-throated Redstart	4	2016-05-03	2016-07-21	2016-04-19	2016-09-01	11:30:00	31.9358	-109.281	Traveling	0.644	166	10.0213	5	90	67	4	0	2016-05-03_11:30:00_31.9357543_-109.2805143_Traveling_2	PPTE_277.csv	151289	151289	151289	Willcox	United States of America	USA	Arizona	US	32.2532	-109.831	5146	3757	5146	5	4		Willcox	61846.4	69559.9	42	Evergreen Forest	PPTE_277	x			x
PPTE_278	Slate-throated Redstart	4	2017-04-30	2017-06-24	2017-04-16	2017-08-05	10:18:00	31.9358	-109.281	Stationary	NA	73	0.834902	0	32	41	0	0	2017-04-30_10:18:00_31.9357543_-109.2805143_Stationary_9	PPTE_278.csv	151289	151289	151289	Willcox	United States of America	USA	Arizona	US	32.2532	-109.831	5146	3757	5146	5	4		Willcox	61846.4	69559.9	42	Evergreen Forest	PPTE_278					x
PPTE_279	Slate-throated Redstart	4	2015-08-21	2015-10-12	2015-08-07	2015-11-23	06:05:00	31.4016	-110.264	Traveling	1.5	58	2.65625	0	2	56	0	0	2015-08-21_06:05:00_31.401593_-110.2638967_Traveling_5	PPTE_279.csv	103097	103097	103097	Tombstone	United States of America	USA	Arizona	US	31.7131	-110.067	1570	1223	1223	3	3		Tombstone	40305.6	15866.4	42	Evergreen Forest	PPTE_279					x
PPTE_28	Bananaquit	4	2017-05-04	2017-05-04	2017-04-20	2017-06-15	12:36:00	24.9499	-80.5964	Stationary	NA	1	0	0	1	0	0	0	2017-05-04_12:36:00_24.9498572_-80.5963683_Stationary_1	PPTE_28.csv	100516	100516	100516	Homestead	United States of America	USA	Florida	US	25.4683	-80.4778	85967	35379	141091	8	7		Homestead	59915.4	57390.9	11	Open Water	PPTE_28	x
PPTE_280	Slate-throated Redstart	4	2013-07-24	2013-07-29	2013-07-10	2013-09-09	12:00:00	31.5173	-110.389	Traveling	3.541	44	3.36313	2	1	40	1	0	2013-07-24_12:00:00_31.5172708_-110.3887872_Traveling_2	PPTE_280.csv	85577.3	85577.3	85577.3	Tombstone	United States of America	USA	Arizona	US	31.7131	-110.067	1570	1223	1223	3	3		Tombstone	36999	8924.56	42	Evergreen Forest	PPTE_280	x
PPTE_281	Slate-throated Redstart	4	2015-03-19	2015-03-20	2015-03-05	2015-05-01	07:05:00	32.3378	-110.719	Traveling	0.161	29	0.80465	3	5	20	1	0	2015-03-19_07:05:00_32.3377823_-110.718673_Traveling_1	PPTE_281.csv	32612.1	32612.1	32612.1	Tucson	United States of America	USA	Arizona	US	32.205	-110.89	823000	518907	759950	11	11	Tucson	Tucson	21767.2	9548.57	52	Shrub/Scrub	PPTE_281	x
PPTE_282	Spotted Redshank	4	2013-03-28	2013-05-06	2013-03-14	2013-06-17	14:00:00	38.9756	-87.191	Stationary	NA	109	6.86313	7	23	70	6	3	2013-03-28_14:00:00_38.9755787_-87.1909763_Stationary_25	PPTE_282.csv	113754	113754	113505	Bloomington	United States of America	USA	Indiana	US	39.1657	-86.5264	100310	71253	99723	9	8		Bloomington1	58632	40325.9	82	Cultivated Crops	PPTE_282	x
PPTE_283	Spotted Redshank	4	2012-07-04	2012-07-05	2012-06-20	2012-08-16	14:30:00	44.0424	-123.28	Traveling	4.828	4	5.6325	1	0	2	1	0	2012-07-04_14:30:00_44.0424424_-123.2797766_Traveling_1	PPTE_283.csv	189662	10969.6	10969.6	Eugene	United States of America	USA	Oregon	US	44.05	-123.1	245158	145208	189933	10	9		Eugene	13572.2	5003.95	81	Pasture/Hay	PPTE_283	x
PPTE_284	Spotted Redshank	4	2014-12-01	2014-12-01	2014-11-17	2015-01-12	12:35:00	48.3384	-122.433	Stationary	NA	1	0	0	1	0	0	0	2014-12-01_12:35:00_48.3384463_-122.4334324_Stationary_1	PPTE_284.csv	105075	53971.6	53971.6	Everett	United States of America	USA	Washington	US	47.9604	-122.2	486903	96993	457466	10	8		Everett	47459.5	10874.9	31	Barren Land (Rock/Sand/Clay)	PPTE_284	x
PPTE_285	Streak-backed Oriole	4	2013-11-10	2013-11-12	2013-10-27	2013-12-24	07:07:00	32.1091	-104.471	Traveling	2.414	5	1.4482	0	0	5	0	0	2013-11-10_07:07:00_32.1091003_-104.4710999_Traveling_1	PPTE_285.csv	175604	175604	138594	Carlsbad	United States of America	USA	New Mexico	US	32.4206	-104.228	25302	25178	24371	7	7		Carlsbad	42261.2	136781	52	Shrub/Scrub	PPTE_285	x
PPTE_286	Streak-backed Oriole	4	2014-01-11	2014-05-03	2013-12-28	2014-06-14	08:20:00	32.1098	-104.468	Traveling	1.931	32	1.47647	0	1	30	0	1	2014-01-11_08:20:00_32.1098416_-104.4676208_Traveling_2	PPTE_286.csv	175928	175928	138520	Carlsbad	United States of America	USA	New Mexico	US	32.4206	-104.228	25302	25178	24371	7	7		Carlsbad	42026.4	136469	52	Shrub/Scrub	PPTE_286	x
PPTE_287	Streak-backed Oriole	4	2015-10-25	2015-11-18	2015-10-11	2015-12-30	07:03:00	32.1091	-104.471	Traveling	0.805	8	2.21275	0	0	8	0	0	2015-10-25_07:03:00_32.1091003_-104.4710999_Traveling_1	PPTE_287.csv	175604	175604	138594	Carlsbad	United States of America	USA	New Mexico	US	32.4206	-104.228	25302	25178	24371	7	7		Carlsbad	42261.2	136781	52	Shrub/Scrub	PPTE_287	x
PPTE_289	Streak-backed Oriole	4	2012-01-29	2012-02-14	2012-01-15	2012-03-27	10:00:00	31.6023	-111.044	Traveling	1.609	23	1.65595	2	0	19	2	0	2012-01-29_10:00:00_31.6023059_-111.0441399_Traveling_2	PPTE_289.csv	60338.4	60338.4	60338.4	Nogales	Mexico	MEX	Sonora	MX	31.305	-110.945	178097	20707	177939	9	7		Nogales	35615.9	25660.9	52	Shrub/Scrub	PPTE_289	x			x
PPTE_29	Bananaquit	4	2015-02-21	2015-02-26	2015-02-07	2015-04-09	10:04:00	24.6602	-81.2735	Traveling	1.287	14	1.84927	2	1	11	0	0	2015-02-21_10:04:00_24.6602308_-81.2735188_Traveling_2	PPTE_29.csv	161040	49634.7	49634.7	Key West	United States of America	USA	Florida	US	24.5552	-81.7827	29377	24646	29377	7	7		Key West	51895.2	46962.5	11	Open Water	PPTE_29	x
PPTE_290	Streak-backed Oriole	4	2011-06-11	2011-06-12	2011-05-28	2011-07-24	09:00:00	31.4659	-110.857	Stationary	NA	11	0	3	8	0	0	0	2011-06-11_09:00:00_31.4658975_-110.8574152_Stationary_NA	PPTE_290.csv	75804.8	75804.8	75804.8	Nogales	Mexico	MEX	Sonora	MX	31.305	-110.945	178097	20707	177939	9	7		Nogales	20275.9	11227	52	Shrub/Scrub	PPTE_290					x
PPTE_291	Streak-backed Oriole	4	2016-10-18	2016-10-18	2016-10-04	2016-11-29	12:19:00	32.0138	-112.712	Traveling	1.3	1	1.3	0	0	1	0	0	2016-10-18_12:19:00_32.013771_-112.7121413_Traveling_1	PPTE_291.csv	160170	160170	160170	Gila Bend	United States of America	USA	Arizona	US	32.9504	-112.725	2088	1936	1936	4	3		Gila Bend	108874	131757	52	Shrub/Scrub	PPTE_291	x
PPTE_292	Streak-backed Oriole	4	2015-05-18	2015-06-06	2015-05-04	2015-07-18	12:10:00	32.9264	-110.74	Traveling	0.91	3	0.73	1	0	2	0	0	2015-05-18_12:10:00_32.9263517_-110.740031_Traveling_2	PPTE_292.csv	95901.3	92713.1	92713.1	Tucson	United States of America	USA	Arizona	US	32.205	-110.89	823000	518907	759950	11	11	Tucson	Tucson	84740.7	55669.4	52	Shrub/Scrub	PPTE_292					x
PPTE_293	Streak-backed Oriole	4	2010-11-29	2010-12-24	2010-11-15	2011-02-04	12:30:00	32.7476	-114.051	Traveling	1.609	9	1.6232	0	0	5	1	3	2010-11-29_12:30:00_32.7476336_-114.0511966_Traveling_5	PPTE_293.csv	198210	198210	50720.4	Yuma	United States of America	USA	Arizona	US	32.6853	-114.624	92489	84316	92041	8	8		Yuma	51678.2	43796	82	Cultivated Crops	PPTE_293	x
PPTE_294	Streak-backed Oriole	4	2015-12-24	2016-03-26	2015-12-10	2016-05-07	10:00:00	32.7208	-114.607	Traveling	1.609	153	1.83781	3	46	99	3	2	2015-12-24_10:00:00_32.7207934_-114.6065962_Traveling_3	PPTE_294.csv	212340	212340	7468.57	Yuma	United States of America	USA	Arizona	US	32.6853	-114.624	92489	84316	92041	8	8		Yuma	4401.89	0	90	Woody Wetlands	PPTE_294	x
PPTE_299	Thick-billed Vireo	4	2012-12-31	2012-12-31	2012-12-17	2013-02-11	08:24:00	24.5463	-81.8106	Traveling	0.805	1	0.805	0	0	1	0	0	2012-12-31_08:24:00_24.5463_-81.8106_Traveling_2	PPTE_299.csv	206114	5187.18	5187.18	Key West	United States of America	USA	Florida	US	24.5552	-81.7827	29377	24646	29377	7	7		Key West	2943.86	85.4832	11	Open Water	PPTE_299	x				x
PPTE_30	Barnacle Goose	4	2012-02-29	2012-03-06	2012-02-15	2012-04-17	08:00:00	43.2427	-70.5892	Traveling	6.437	2	5.6325	0	0	2	0	0	2012-02-29_08:00:00_43.2426687_-70.5892445_Traveling_5	PPTE_30.csv	108805	52200.3	26440.4	Portland	United States of America	USA	Maine	US	43.6722	-70.2455	135866	63142	11808	9	8		Portland1	57104.7	19450.7	11	Open Water	PPTE_30					x
PPTE_300	Thick-billed Vireo	4	2013-04-25	2013-04-25	2013-04-11	2013-06-06	10:30:00	25.1758	-80.3694	Traveling	3.219	1	3.219	0	0	1	0	0	2013-04-25_10:30:00_25.1758333_-80.3694444_Traveling_2	PPTE_300.csv	70733.6	70733.6	70733.6	Homestead	United States of America	USA	Florida	US	25.4683	-80.4778	85967	35379	141091	8	7		Homestead	34836.6	33105.7	90	Woody Wetlands	PPTE_300	x				x
PPTE_301	Thick-billed Vireo	4	2013-03-03	2013-05-06	2013-02-17	2013-06-17	11:00:00	25.6733	-80.1582	Stationary	NA	88	3.71576	6	26	54	1	1	2013-03-03_11:00:00_25.6733_-80.1582_Stationary_2	PPTE_301.csv	18944.8	18944.8	18944.8	Coral Gables	United States of America	USA	Florida	US	25.7154	-80.2911	150000	47401	825683	9	7		Coral Gables	13861.5	8683.16	11	Open Water	PPTE_301	x
PPTE_302	Thick-billed Vireo	4	2016-11-30	2016-12-03	2016-11-16	2017-01-14	13:10:00	25.6733	-80.1582	Traveling	2.012	12	2.27983	0	0	12	0	0	2016-11-30_13:10:00_25.6733_-80.1582_Traveling_1	PPTE_302.csv	18944.8	18944.8	18944.8	Coral Gables	United States of America	USA	Florida	US	25.7154	-80.2911	150000	47401	825683	9	7		Coral Gables	13861.5	8683.16	11	Open Water	PPTE_302	x
PPTE_303	Thick-billed Vireo	4	2010-11-13	2010-11-13	2010-10-30	2010-12-25	08:30:00	25.709	-80.1536	Traveling	4.828	1	4.828	0	0	1	0	0	2010-11-13_08:30:00_25.7089712_-80.1536322_Traveling_1	PPTE_303.csv	16572.1	16572.1	16572.1	Miami	United States of America	USA	Florida	US	25.7876	-80.2241	5585000	382894	1037811	13	10	Miami	Miami	11576.4	6284.07	11	Open Water	PPTE_303				x
PPTE_304	Thick-billed Vireo	4	2017-04-24	2017-05-06	2017-04-10	2017-06-17	08:05:00	25.709	-80.1536	Traveling	2.414	47	2.0937	0	3	44	0	0	2017-04-24_08:05:00_25.7089712_-80.1536322_Traveling_4	PPTE_304.csv	16572.1	16572.1	16572.1	Miami	United States of America	USA	Florida	US	25.7876	-80.2241	5585000	382894	1037811	13	10	Miami	Miami	11576.4	6284.07	11	Open Water	PPTE_304	x
PPTE_305	Thick-billed Vireo	4	2011-08-06	2011-08-13	2011-07-23	2011-09-24	08:40:00	25.6807	-80.2726	Traveling	2.414	10	1.63243	1	2	7	0	0	2011-08-06_08:40:00_25.6806539_-80.2726364_Traveling_1	PPTE_305.csv	13142.4	13142.4	13142.4	Coral Gables	United States of America	USA	Florida	US	25.7154	-80.2911	150000	47401	825683	9	7		Coral Gables	4341.71	1899.3	21	Developed, Open Space	PPTE_305	x
PPTE_306	Thick-billed Vireo	4	2011-10-26	2011-10-26	2011-10-12	2011-12-07	14:00:00	25.9419	-80.1543	Traveling	0.483	1	0.483	0	0	1	0	0	2011-10-26_14:00:00_25.9419_-80.1543_Traveling_1	PPTE_306.csv	14764	14764	14764	Miami Beach	United States of America	USA	Florida	US	25.8099	-80.1318	407750	89326	371690	10	8		Miami Beach	15161	0	22	Developed, Low Intensity	PPTE_306	x
PPTE_307	Thick-billed Vireo	4	2016-04-16	2016-04-22	2016-04-02	2016-06-03	08:36:00	26.0711	-80.1124	Traveling	1.127	9	1.70487	0	1	8	0	0	2016-04-16_08:36:00_26.0711_-80.1124_Traveling_1	PPTE_307.csv	3635.42	3635.42	3635.42	Fort Lauderdale	United States of America	USA	Florida	US	26.1361	-80.1418	2042042	165521	1119976	12	9		Fort Lauderdale	7925.46	166.346	11	Open Water	PPTE_307	x
PPTE_308	Thick-billed Vireo	4	2012-05-07	2012-05-08	2012-04-23	2012-06-19	08:10:00	26.1414	-80.1048	Traveling	2.414	7	1.77017	0	1	6	0	0	2012-05-07_08:10:00_26.1414_-80.1048_Traveling_1	PPTE_308.csv	9058.24	9058.24	9058.24	Fort Lauderdale	United States of America	USA	Florida	US	26.1361	-80.1418	2042042	165521	1119976	12	9		Fort Lauderdale	3652.28	0	11	Open Water	PPTE_308	x				x
PPTE_309	Tufted Flycatcher	5	2008-05-05	2008-05-17	2008-04-21	2008-06-28	10:00:00	31.8725	-109.234	Historical	NA	21	1.77033	5	2	8	6	0	2008-05-05_10:00:00_31.8724995_-109.2335968_Historical_1	PPTE_309.csv	156705	156705	156705	Douglas	United States of America	USA	Arizona	US	31.3586	-109.548	30185	16692	13441	7	6		Douglas4	66073.3	64510.9	42	Evergreen Forest	PPTE_309	x
PPTE_31	Barnacle Goose	4	2010-10-19	2010-12-18	2010-10-05	2011-01-29	NA	42.4695	-71.3986	Incidental	NA	114	1.636	25	80	5	3	1	2010-10-19_NA_42.4695328_-71.3985801_Incidental_NA	PPTE_31.csv	32853.7	32853.7	32853.7	Lowell	United States of America	USA	Massachusetts	US	42.6337	-71.3167	723629	106519	608223	11	9		Lowell	20403.7	7071.15	21	Developed, Open Space	PPTE_31	x			x
PPTE_310	Tufted Flycatcher	5	2010-11-21	2011-01-01	2010-11-07	2011-02-12	09:00:00	29.1809	-102.956	Traveling	1.609	41	6.65193	11	4	14	7	5	2010-11-21_09:00:00_29.1809226_-102.9557133_Traveling_1	PPTE_310.csv	421377	326611	326611	Ojinaga	Mexico	MEX	Chihuahua	MX	29.5404	-104.41	22128	17481	16293	7	6		Ojinaga	142114	138527	52	Shrub/Scrub	PPTE_310	x
PPTE_311	Tufted Flycatcher	5	2011-07-06	2011-07-06	2011-06-22	2011-08-17	NA	33.2795	-111.159	Incidental	NA	2	1.207	1	0	1	0	0	2011-07-06_NA_33.2795082_-111.158756_Incidental_NA	PPTE_311.csv	77684.6	44172.9	44172.9	Mesa	United States of America	USA	Arizona	US	33.4239	-111.736	1085394	439041	1044968	12	10		Mesa	53851.6	35266.9	52	Shrub/Scrub	PPTE_311	x
PPTE_312	Tufted Flycatcher	5	2014-04-22	2014-04-22	2014-04-08	2014-06-03	12:00:00	27.4918	-97.2795	Stationary	NA	1	0	0	1	0	0	0	2014-04-22_12:00:00_27.4918267_-97.2794724_Stationary_1	PPTE_312.csv	259973	38514	38514	Corpus Christi	United States of America	USA	Texas	US	27.7428	-97.4019	277454	222501	222348	10	10		Corpus Christi	31011	19833.7	71	Grassland/Herbaceous	PPTE_312	x
PPTE_313	Tufted Flycatcher	5	2017-03-10	2017-09-15	2017-02-24	2017-10-27	08:50:00	31.4465	-110.31	Traveling	4.023	401	2.09476	1	55	338	2	5	2017-03-10_08:50:00_31.4465224_-110.3095955_Traveling_1	PPTE_313.csv	96440.2	96440.2	96440.2	Tombstone	United States of America	USA	Arizona	US	31.7131	-110.067	1570	1223	1223	3	3		Tombstone	37960	11121.3	42	Evergreen Forest	PPTE_313	x
PPTE_314	Tufted Flycatcher	5	2016-03-28	2016-10-29	2016-03-14	2016-12-10	12:12:00	31.4465	-110.31	Traveling	1.609	184	3.18394	4	17	159	4	0	2016-03-28_12:12:00_31.4465224_-110.3095955_Traveling_15	PPTE_314.csv	96440.2	96440.2	96440.2	Tombstone	United States of America	USA	Arizona	US	31.7131	-110.067	1570	1223	1223	3	3		Tombstone	37960	11121.3	42	Evergreen Forest	PPTE_314	x
PPTE_315	Tufted Flycatcher	5	2015-05-22	2015-10-19	2015-05-08	2015-11-30	08:00:00	31.4465	-110.31	Traveling	3.219	260	3.20493	5	36	211	7	1	2015-05-22_08:00:00_31.4465224_-110.3095955_Traveling_3	PPTE_315.csv	96440.2	96440.2	96440.2	Tombstone	United States of America	USA	Arizona	US	31.7131	-110.067	1570	1223	1223	3	3		Tombstone	37960	11121.3	42	Evergreen Forest	PPTE_315	x
PPTE_316	Variegated Flycatcher	5	2008-09-06	2008-09-07	2008-08-23	2008-10-19	NA	46.534	-118.578	Incidental	NA	7	0.9655	3	0	1	3	0	2008-09-06_NA_46.5340081_-118.5779285_Incidental_NA	PPTE_316.csv	148172	50457.9	50457.9	Kennewick	United States of America	USA	Washington	US	46.2114	-119.136	102504	62158	60156	9	8		Kennewick	55550.4	46601.9	52	Shrub/Scrub	PPTE_316	x
PPTE_317	Variegated Flycatcher	5	2013-06-05	2013-06-05	2013-05-22	2013-07-17	18:00:00	30.0229	-81.3287	Stationary	NA	5	0	1	4	0	0	0	2013-06-05_18:00:00_30.0228812_-81.3287401_Stationary_6	PPTE_317.csv	63723.8	63723.8	63723.8	St. Augustine	United States of America	USA	Florida	US	29.8949	-81.3147	76331	12097	76021	8	6		St. Augustine	14822.8	7437.56	11	Open Water	PPTE_317	x
PPTE_318	Variegated Flycatcher	5	2015-10-24	2015-10-31	2015-10-10	2015-12-12	15:00:00	26.1062	-80.1319	Traveling	0.161	162	2.23301	2	42	109	5	4	2015-10-24_15:00:00_26.1061594_-80.1318741_Traveling_30	PPTE_318.csv	4290.3	4290.3	4290.3	Fort Lauderdale	United States of America	USA	Florida	US	26.1361	-80.1418	2042042	165521	1119976	12	9		Fort Lauderdale	3536.58	0	22	Developed, Low Intensity	PPTE_318	x
PPTE_319	Variegated Flycatcher	5	2016-09-28	2016-10-02	2016-09-14	2016-11-13	17:41:00	26.1375	-97.1736	Stationary	NA	136	0.955478	22	64	46	4	0	2016-09-28_17:41:00_26.1374859_-97.1735573_Stationary_2	PPTE_319.csv	408033	47966.7	36030.6	Brownsville	United States of America	USA	Texas	US	25.92	-97.5	181399	168015	156844	9	9		Brownsville	40312.3	7466.58	11	Open Water	PPTE_319	x
PPTE_32	Barnacle Goose	4	2014-03-31	2014-03-31	2014-03-17	2014-05-12	08:10:00	42.4185	-71.3714	Traveling	1.207	1	1.207	0	0	1	0	0	2014-03-31_08:10:00_42.4185144_-71.3713932_Traveling_1	PPTE_32.csv	29004.7	29004.7	29004.7	Boston	United States of America	USA	Massachusetts	US	42.33	-71.07	4467000	589141	2238083	12	11	Boston	Boston	25341.1	5244.36	21	Developed, Open Space	PPTE_32	x				x
PPTE_320	Wedge-rumped Storm-Petrel	4	2016-09-07	2016-09-07	2016-08-24	2016-10-19	16:20:00	31.7306	-111.054	Traveling	0.161	13	0.201	0	9	4	0	0	2016-09-07_16:20:00_31.7306042_-111.0544619_Traveling_1	PPTE_320.csv	45894.3	45894.3	45894.3	Nogales	Mexico	MEX	Sonora	MX	31.305	-110.945	178097	20707	177939	9	7		Nogales	50326.8	40227.5	52	Shrub/Scrub	PPTE_320	x
PPTE_321	Wedge-rumped Storm-Petrel	4	2016-09-08	2016-09-08	2016-08-25	2016-10-20	08:20:00	31.9815	-110.292	Traveling	0.644	1	0.644	0	0	1	0	0	2016-09-08_08:20:00_31.9815_-110.2924_Traveling_2	PPTE_321.csv	60560.1	60560.1	60560.1	Tombstone	United States of America	USA	Arizona	US	31.7131	-110.067	1570	1223	1223	3	3		Tombstone	37224	46837.1	52	Shrub/Scrub	PPTE_321	x
PPTE_322	Wedge-rumped Storm-Petrel	4	2016-09-08	2016-09-08	2016-08-25	2016-10-20	12:10:00	33.4308	-111.876	Stationary	NA	32	0.461444	4	19	9	0	0	2016-09-08_12:10:00_33.4307653_-111.8759733_Stationary_2	PPTE_322.csv	12010.6	12010.6	12010.6	Mesa	United States of America	USA	Arizona	US	33.4239	-111.736	1085394	439041	1044968	12	10		Mesa	12408	0	23	Developed, Medium Intensity	PPTE_322	x
PPTE_323	Wedge-tailed Shearwater	4	2016-09-07	2016-09-07	2016-08-24	2016-10-19	14:58:00	31.7306	-111.054	Traveling	0.08	1	0.08	0	0	1	0	0	2016-09-07_14:58:00_31.7306042_-111.0544619_Traveling_1	PPTE_323.csv	45894.3	45894.3	45894.3	Nogales	Mexico	MEX	Sonora	MX	31.305	-110.945	178097	20707	177939	9	7		Nogales	50326.8	40227.5	52	Shrub/Scrub	PPTE_323	x
PPTE_324	Whiskered Tern	5	2014-09-12	2014-09-20	2014-08-29	2014-11-01	11:14:00	38.9338	-74.9551	Traveling	6.437	379	2.03865	18	175	171	13	2	2014-09-12_11:14:00_38.9338272_-74.9550854_Traveling_1	PPTE_324.csv	113003	68963	68963	Dover	United States of America	USA	Delaware	US	39.1581	-75.5247	76039	33286	74556	8	7		Dover1	53449.7	11562.8	11	Open Water	PPTE_324	x
PPTE_325	White-cheeked Pintail	4	2015-09-30	2015-09-30	2015-09-16	2015-11-11	07:10:00	35.6659	-75.4799	Traveling	4.023	1	4.023	0	0	1	0	0	2015-09-30_07:10:00_35.66591_-75.4799_Traveling_7	PPTE_325.csv	156614	156614	151466	Kitty Hawk	United States of America	USA	North Carolina	US	36.0773	-75.7047	3413	806	806	4	2		Kitty Hawk	51905.8	42812.7	95	Emergent Herbaceous Wetlands	PPTE_325	x			x
PPTE_326	White-cheeked Pintail	4	2013-02-02	2013-04-20	2013-01-19	2013-06-01	10:30:00	27.8033	-80.4295	Traveling	0.322	95	4.25728	5	19	65	6	0	2013-02-02_10:30:00_27.8032848_-80.4295027_Traveling_2	PPTE_326.csv	110139	110139	39984.7	Vero Beach	United States of America	USA	Florida	US	27.6423	-80.3911	86039	17262	83938	8	6		Vero Beach	18793.1	12665.8	90	Woody Wetlands	PPTE_326	x
PPTE_327	White-cheeked Pintail	4	2011-01-09	2011-01-26	2010-12-26	2011-03-09	16:15:00	26.8097	-80.1868	Traveling	2.414	2	2.414	1	0	1	0	0	2011-01-09_16:15:00_26.80967_-80.1868057_Traveling_3	PPTE_327.csv	16907	16907	16907	West Palm Beach	United States of America	USA	Florida	US	26.745	-80.1236	1250000	101043	847310	12	9		West Palm Beach	9572.61	2465.62	90	Woody Wetlands	PPTE_327	x
PPTE_332	White-cheeked Pintail	4	2017-02-18	2017-10-26	2017-02-04	2017-12-07	17:28:00	26.1917	-80.2489	Traveling	0.161	38	1.51407	1	23	14	0	0	2017-02-18_17:28:00_26.1916997_-80.2488828_Traveling_1	PPTE_332.csv	16726.7	16726.7	16726.7	Coral Springs	United States of America	USA	Florida	US	26.2708	-80.2708	250000	121096	928589	10	9		Coral Springs	9256.51	0	22	Developed, Low Intensity	PPTE_332	x
PPTE_333	White-cheeked Pintail	4	2012-10-03	2012-10-05	2012-09-19	2012-11-16	09:00:00	25.5419	-80.3386	Stationary	NA	6	4.10375	0	2	4	0	0	2012-10-03_09:00:00_25.5419365_-80.3386326_Stationary_1	PPTE_333.csv	29169.8	29169.8	29169.8	Homestead	United States of America	USA	Florida	US	25.4683	-80.4778	85967	35379	141091	8	7		Homestead	16009.8	2578.41	90	Woody Wetlands	PPTE_333	x
PPTE_334	White-crested Elaenia	5	2008-02-09	2008-02-10	2008-01-26	2008-03-23	14:00:00	26.0988	-97.1674	Stationary	NA	10	0.402	1	5	1	2	1	2008-02-09_14:00:00_26.0987595_-97.1674004_Stationary_2	PPTE_334.csv	412419	49675.9	33406.8	Brownsville	United States of America	USA	Texas	US	25.92	-97.5	181399	168015	156844	9	9		Brownsville	38283.3	3120.53	11	Open Water	PPTE_334	x
PPTE_336	White-throated Thrush	4	2016-02-05	2016-02-20	2016-01-22	2016-04-02	16:07:00	26.126	-97.9559	Stationary	NA	122	2.56833	6	35	77	3	1	2016-02-05_16:07:00_26.1260304_-97.9559173_Stationary_1	PPTE_336.csv	393261	28101.4	28101.4	Harlingen	United States of America	USA	Texas	US	26.1976	-97.6902	110339	63159	110615	9	8		Harlingen	27117.5	3017.86	82	Cultivated Crops	PPTE_336					x
PPTE_337	White-throated Thrush	4	2010-09-04	2011-03-27	2010-08-21	2011-05-08	NA	26.126	-97.9559	Incidental	NA	176	3.51906	28	10	102	17	19	2010-09-04_NA_26.1260304_-97.9559173_Incidental_NA	PPTE_337.csv	393261	28101.4	28101.4	Harlingen	United States of America	USA	Texas	US	26.1976	-97.6902	110339	63159	110615	9	8		Harlingen	27117.5	3017.86	82	Cultivated Crops	PPTE_337				x
PPTE_338	White-throated Thrush	4	2015-02-06	2015-02-26	2015-01-23	2015-04-09	15:30:00	26.126	-97.9559	Stationary	NA	66	3.03398	2	10	47	7	0	2015-02-06_15:30:00_26.1260304_-97.9559173_Stationary_4	PPTE_338.csv	393261	28101.4	28101.4	Harlingen	United States of America	USA	Texas	US	26.1976	-97.6902	110339	63159	110615	9	8		Harlingen	27117.5	3017.86	82	Cultivated Crops	PPTE_338	x
PPTE_34	Barnacle Goose	4	2016-01-07	2016-01-17	2015-12-24	2016-02-28	13:49:00	40.3446	-74.4334	Stationary	NA	30	1.5608	1	24	5	0	0	2016-01-07_13:49:00_40.344598_-74.4334288_Stationary_2	PPTE_34.csv	46167.1	31438.8	31438.8	Trenton	United States of America	USA	New Jersey	US	40.217	-74.7434	366513	84913	1198837	10	8		Trenton	29017.7	0	41	Deciduous Forest	PPTE_34	x
PPTE_340	White-throated Thrush	4	2011-03-22	2011-03-22	2011-03-08	2011-05-03	NA	26.7877	-97.7707	Historical	NA	3	16.093	0	0	1	2	0	2011-03-22_NA_26.7876524_-97.7707243_Historical_15	PPTE_340.csv	321740	64842.6	64842.6	Falfurrias	United States of America	USA	Texas	US	27.2269	-98.1449	5349	4956	5349	5	4		Falfurrias	61754.8	60189.5	71	Grassland/Herbaceous	PPTE_340				x
PPTE_341	White-winged Tern	4	2016-05-08	2016-05-08	2016-04-24	2016-06-19	16:10:00	42.0692	-70.2382	Stationary	NA	4	6.196	0	2	2	0	0	2016-05-08_16:10:00_42.0691855_-70.2381706_Stationary_1	PPTE_341.csv	68996.1	68996.1	68996.1	Boston	United States of America	USA	Massachusetts	US	42.33	-71.07	4467000	589141	2238083	12	11	Boston	Boston	71792.5	33355.4	31	Barren Land (Rock/Sand/Clay)	PPTE_341	x			x
PPTE_342	White-winged Tern	4	2016-05-12	2016-05-12	2016-04-28	2016-06-23	14:00:00	40.1871	-74.008	Stationary	NA	1	0	0	1	0	0	0	2016-05-12_14:00:00_40.1871294_-74.0080422_Stationary_2	PPTE_342.csv	56487.8	56487.8	56487.8	Trenton	United States of America	USA	New Jersey	US	40.217	-74.7434	366513	84913	1198837	10	8		Trenton	59024.1	0	11	Open Water	PPTE_342					x
PPTE_343	White-winged Tern	4	2017-08-10	2017-08-13	2017-07-27	2017-09-24	15:00:00	41.7269	-77.2884	Stationary	NA	193	4.74293	3	145	45	0	0	2017-08-10_15:00:00_41.726887_-77.2884107_Stationary_4	PPTE_343.csv	167176	131096	59774.8	Elmira	United States of America	USA	New York	US	42.0901	-76.808	62376	30026	62090	8	7		Elmira	56971.1	53135.1	41	Deciduous Forest	PPTE_343	x
PPTE_344	White-winged Tern	4	2016-05-21	2016-05-23	2016-05-07	2016-07-04	18:30:00	44.1001	-87.6486	Stationary	NA	73	1.06817	4	42	22	2	3	2016-05-21_18:30:00_44.1001_-87.6486_Stationary_2	PPTE_344.csv	137604	58042.9	58042.9	Sheboygan	United States of America	USA	Wisconsin	US	43.7508	-87.7144	53705	48591	52422	8	7		Sheboygan	41582.7	0	11	Open Water	PPTE_344	x
PPTE_346	Yellow Grosbeak	4	2014-06-30	2014-06-30	2014-06-16	2014-08-11	06:40:00	31.771	-109.085	Stationary	NA	2	0	0	2	0	0	0	2014-06-30_06:40:00_31.7710389_-109.0849663_Stationary_3	PPTE_346.csv	172380	172380	172380	Douglas	United States of America	USA	Arizona	US	31.3586	-109.548	30185	16692	13441	7	6		Douglas4	63688.1	61871.8	52	Shrub/Scrub	PPTE_346				x
PPTE_347	Yellow Grosbeak	4	2011-06-12	2011-06-14	2011-05-29	2011-07-26	15:00:00	31.3905	-110.239	Stationary	NA	10	0.161	1	7	2	0	0	2011-06-12_15:00:00_31.3904516_-110.2392496_Stationary_2	PPTE_347.csv	105470	105470	105470	Tombstone	United States of America	USA	Arizona	US	31.7131	-110.067	1570	1223	1223	3	3		Tombstone	40551.5	17417.2	52	Shrub/Scrub	PPTE_347					x
PPTE_348	Yellow Grosbeak	4	2011-06-11	2011-07-09	2011-05-28	2011-08-20	09:45:00	31.539	-110.761	Stationary	NA	3	0.805	0	2	1	0	0	2011-06-11_09:45:00_31.5390131_-110.7606337_Stationary_2	PPTE_348.csv	68911.8	68911.8	68911.8	Nogales	Mexico	MEX	Sonora	MX	31.305	-110.945	178097	20707	177939	9	7		Nogales	31885.6	23208.2	52	Shrub/Scrub	PPTE_348					x
PPTE_349	Yellow Grosbeak	4	2011-06-11	2011-07-09	2011-05-28	2011-08-20	09:45:00	31.539	-110.761	Stationary	NA	3	0.805	0	2	1	0	0	2011-06-11_09:45:00_31.5390131_-110.7606337_Stationary_2	PPTE_349.csv	68911.8	68911.8	68911.8	Nogales	Mexico	MEX	Sonora	MX	31.305	-110.945	178097	20707	177939	9	7		Nogales	31885.6	23208.2	52	Shrub/Scrub	PPTE_349				x
PPTE_35	Barnacle Goose	4	2016-02-11	2016-02-21	2016-01-28	2016-04-03	09:45:00	39.9028	-75.182	Traveling	3.219	72	1.65359	0	28	44	0	0	2016-02-11_09:45:00_39.9027901_-75.1819754_Traveling_2	PPTE_35.csv	5953.28	5953.28	5953.28	Philadelphia	United States of America	USA	Pennsylvania	US	40	-75.17	5492000	1517550	3463016	13	12	Philadelphia	Philadelphia	11720.6	0	21	Developed, Open Space	PPTE_35	x
PPTE_350	Yellow Grosbeak	4	2013-05-12	2013-05-12	2013-04-28	2013-06-23	06:05:00	31.8824	-110.992	Traveling	0.805	2	1.207	0	0	2	0	0	2013-05-12_06:05:00_31.8824044_-110.992341_Traveling_1	PPTE_350.csv	27516.7	27516.7	27516.7	Tucson	United States of America	USA	Arizona	US	32.205	-110.89	823000	518907	759950	11	11	Tucson	Tucson	38750.5	27332.9	22	Developed, Low Intensity	PPTE_350	x			x
PPTE_351	Yellow-nosed Albatross	4	2017-06-18	2017-06-18	2017-06-04	2017-07-30	18:00:00	43.739	-69.7709	Traveling	0.805	1	0.805	0	0	1	0	0	2017-06-18_18:00:00_43.73898_-69.7709084_Traveling_2	PPTE_351.csv	188150	42213.7	42213.7	Portland	United States of America	USA	Maine	US	43.6722	-70.2455	135866	63142	11808	9	8		Portland1	36815.3	20977.3	11	Open Water	PPTE_351	x
PPTE_352	Zenaida Dove	5	2009-06-04	2009-06-05	2009-05-21	2009-07-17	14:30:00	25.1913	-80.3547	Traveling	3.219	2	3.219	0	0	2	0	0	2009-06-04_14:30:00_25.1912724_-80.3546906_Traveling_3	PPTE_352.csv	68846.2	68846.2	68846.2	Homestead	United States of America	USA	Florida	US	25.4683	-80.4778	85967	35379	141091	8	7		Homestead	33668.7	31913.8	90	Woody Wetlands	PPTE_352	x
PPTE_353	Zenaida Dove	5	2016-02-21	2016-05-05	2016-02-07	2016-06-16	10:22:00	24.815	-80.8202	Traveling	1.609	164	2.51557	4	13	146	1	0	2016-02-21_10:22:00_24.814968_-80.82018_Traveling_1	PPTE_353.csv	122793	97600.3	97600.3	Homestead	United States of America	USA	Florida	US	25.4683	-80.4778	85967	35379	141091	8	7		Homestead	81364.8	78463.2	90	Woody Wetlands	PPTE_353	x
PPTE_36	Barnacle Goose	4	2008-03-09	2008-03-29	2008-02-24	2008-05-10	NA	37.9184	-79.2338	Incidental	NA	7	0	4	3	0	0	0	2008-03-09_NA_37.9184381_-79.233849_Incidental_2	PPTE_36.csv	166541	69767.9	69767.9	Lynchburg	United States of America	USA	Virginia	US	37.4136	-79.1425	103893	65269	96593	9	8		Lynchburg	59845.8	28630.3	81	Pasture/Hay	PPTE_36	x
PPTE_37	Barnacle Goose	4	2008-01-26	2008-02-02	2008-01-12	2008-03-15	NA	36.5791	-104.66	Incidental	NA	4	1.6095	2	0	2	0	0	2008-01-26_NA_36.5790705_-104.6599819_Incidental_1	PPTE_37.csv	245692	245692	166012	Raton	United States of America	USA	New Mexico	US	36.8974	-104.44	7073	6567	6567	5	5		Raton	41735.2	40210.9	71	Grassland/Herbaceous	PPTE_37	x
PPTE_38	Barnacle Goose	4	2009-12-12	2009-12-12	2009-11-28	2010-01-23	08:20:00	41.5975	-88.1841	Traveling	8.368	1	8.368	0	0	1	0	0	2009-12-12_08:20:00_41.5975_-88.1841_Traveling_1	PPTE_38.csv	40464.7	40464.7	40464.7	Joliet	United States of America	USA	Illinois	US	41.53	-88.1067	578460	147433	541948	11	9		Joliet	10023.9	0	11	Open Water	PPTE_38	x			x
PPTE_39	Black-faced Grassquit	4	2013-05-01	2013-05-06	2013-04-17	2013-06-17	08:00:00	25.6733	-80.1582	Traveling	2.414	34	1.97292	3	3	25	3	0	2013-05-01_08:00:00_25.6733_-80.1582_Traveling_2	PPTE_39.csv	18944.8	18944.8	18944.8	Coral Gables	United States of America	USA	Florida	US	25.7154	-80.2911	150000	47401	825683	9	7		Coral Gables	13861.5	8683.16	11	Open Water	PPTE_39	x				x
PPTE_40	Black-faced Grassquit	4	2017-07-10	2017-08-27	2017-06-26	2017-10-08	07:08:00	25.3985	-80.6554	Traveling	0.402	89	1.44806	1	9	79	0	0	2017-07-10_07:08:00_25.3985091_-80.6554395_Traveling_1	PPTE_40.csv	57553.3	57553.3	57553.3	Homestead	United States of America	USA	Florida	US	25.4683	-80.4778	85967	35379	141091	8	7		Homestead	19161.9	16202.9	52	Shrub/Scrub	PPTE_40	x
PPTE_41	Black-faced Grassquit	4	2016-02-09	2016-03-29	2016-01-26	2016-05-10	07:00:00	24.8124	-80.8242	Stationary	NA	51	2.57205	1	6	44	0	0	2016-02-09_07:00:00_24.8123508_-80.8242273_Stationary_4	PPTE_41.csv	123231	97130.4	97130.4	Homestead	United States of America	USA	Florida	US	25.4683	-80.4778	85967	35379	141091	8	7		Homestead	81800.4	78895	90	Woody Wetlands	PPTE_41	x			x
PPTE_42	Black-faced Grassquit	4	2015-02-23	2015-03-04	2015-02-09	2015-04-15	09:34:00	24.6602	-81.2735	Traveling	3.058	35	2.1455	1	11	22	1	0	2015-02-23_09:34:00_24.6602308_-81.2735188_Traveling_1	PPTE_42.csv	161040	49634.7	49634.7	Key West	United States of America	USA	Florida	US	24.5552	-81.7827	29377	24646	29377	7	7		Key West	51895.2	46962.5	11	Open Water	PPTE_42	x
PPTE_43	Black-tailed Gull	4	2011-11-15	2012-02-26	2011-11-01	2012-04-08	NA	41.907	-80.7773	Historical	NA	104	3.78294	13	64	17	10	0	2011-11-15_NA_41.9069722_-80.7772565_Historical_1	PPTE_43.csv	102830	102830	51395.2	Erie	United States of America	USA	Pennsylvania	US	42.1299	-80.085	178182	99801	176601	9	8		Erie	59995.3	0	11	Open Water	PPTE_43	x
PPTE_44	Black-tailed Gull	4	2016-01-11	2016-01-16	2015-12-28	2016-02-27	10:30:00	38.6196	-89.3536	Stationary	NA	81	2.32459	2	51	27	0	1	2016-01-11_10:30:00_38.61962_-89.3536091_Stationary_5	PPTE_44.csv	84737.1	84737.1	40518.5	Belleville	United States of America	USA	Illinois	US	38.5252	-90.0002	143900	40919	131866	9	7		Belleville1	54274.5	18934.7	11	Open Water	PPTE_44	x
PPTE_45	Black-tailed Gull	4	2011-02-12	2011-02-12	2011-01-29	2011-03-26	07:20:00	34.0334	-118.682	Traveling	0.402	1	0.402	0	0	1	0	0	2011-02-12_07:20:00_34.0333857_-118.6822987_Traveling_1	PPTE_45.csv	26316.8	26316.8	26316.8	Los Angeles	United States of America	USA	California	US	33.99	-118.18	12500000	3694820	142265	14	12	Los Angeles-Long Beach-Santa Ana	Los Angeles1	44195.9	10983.9	11	Open Water	PPTE_45	x
PPTE_46	Black-tailed Gull	4	2009-08-29	2009-08-29	2009-08-15	2009-10-10	10:00:00	46.0685	-118.91	Stationary	NA	1	0	0	1	0	0	0	2009-08-29_10:00:00_46.0685319_-118.9096792_Stationary_2	PPTE_46.csv	207922	27717.8	27717.8	Kennewick	United States of America	USA	Washington	US	46.2114	-119.136	102504	62158	60156	9	8		Kennewick	23573.7	20807.2	11	Open Water	PPTE_46	x			x
PPTE_47	Black-tailed Gull	4	2009-10-01	2009-11-07	2009-09-17	2009-12-19	NA	47.297	-122.423	Historical	NA	49	1.79711	15	21	8	4	1	2009-10-01_NA_47.2970443_-122.4231434_Historical_NA	PPTE_47.csv	19693.7	19693.7	19693.7	Tacoma	United States of America	USA	Washington	US	47.2113	-122.515	719868	200678	694211	11	10		Tacoma	12050.7	0	11	Open Water	PPTE_47	x
PPTE_48	Black-tailed Gull	4	2011-09-12	2011-11-02	2011-08-29	2011-12-14	14:00:00	47.292	-122.411	Stationary	NA	75	21.2165	11	52	5	7	0	2011-09-12_14:00:00_47.2920016_-122.4108361_Stationary_2	PPTE_48.csv	19912.9	19912.9	19912.9	Tacoma	United States of America	USA	Washington	US	47.2113	-122.515	719868	200678	694211	11	10		Tacoma	12075.9	0	11	Open Water	PPTE_48	x
PPTE_49	Black-tailed Gull	4	2017-01-12	2017-02-22	2016-12-29	2017-04-05	15:00:00	36.6369	-121.934	Traveling	0.483	38	0.560583	4	20	12	2	0	2017-01-12_15:00:00_36.6368817_-121.933549_Traveling_2	PPTE_49.csv	85284.5	85284.5	9657.19	Monterey	United States of America	USA	California	US	36.6003	-121.894	124288	30307	146242	9	7		Monterey1	5468.6	0	11	Open Water	PPTE_49	x
PPTE_50	Black-tailed Gull	4	2017-02-25	2017-02-25	2017-02-11	2017-04-08	15:30:00	37.1664	-122.362	Stationary	NA	3	0.322	0	1	2	0	0	2017-02-25_15:30:00_37.1664418_-122.3617825_Stationary_5	PPTE_50.csv	43014.8	43014.8	43014.8	Santa Cruz	United States of America	USA	California	US	36.9719	-122.026	148444	54617	146242	9	8		Monterey2	36277.4	26970.6	11	Open Water	PPTE_50	x
PPTE_51	Black-vented Oriole	5	2010-12-24	2012-02-12	2010-12-10	2012-03-25	NA	26.1857	-98.3802	Incidental	NA	297	4.11787	51	50	163	24	9	2010-12-24_NA_26.1857114_-98.3801651_Incidental_NA	PPTE_51.csv	383511	13821.8	13821.8	Reynosa	Mexico	MEX	Tamaulipas	MX	26.08	-98.3	498654	419340	413498	10	10		Reynosa	14337.4	3729.94	82	Cultivated Crops	PPTE_51	x
PPTE_52	Black-vented Oriole	5	2010-12-24	2011-03-08	2010-12-10	2011-04-19	NA	26.1857	-98.3802	Incidental	NA	193	3.84236	41	35	92	18	7	2010-12-24_NA_26.1857114_-98.3801651_Incidental_NA	PPTE_52.csv	383511	13821.8	13821.8	Reynosa	Mexico	MEX	Tamaulipas	MX	26.08	-98.3	498654	419340	413498	10	10		Reynosa	14337.4	3729.94	82	Cultivated Crops	PPTE_52	x
PPTE_53	Black-vented Oriole	5	2011-04-29	2011-05-06	2011-04-15	2011-06-17	10:30:00	26.1096	-97.1718	Stationary	NA	17	16.0935	4	8	2	2	1	2011-04-29_10:30:00_26.109633_-97.171753_Stationary_2	PPTE_53.csv	411112	48915.6	33917.7	Brownsville	United States of America	USA	Texas	US	25.92	-97.5	181399	168015	156844	9	9		Brownsville	38599.7	4301.69	11	Open Water	PPTE_53					x
PPTE_54	Black-vented Oriole	5	2015-01-07	2015-01-24	2014-12-24	2015-03-07	11:00:00	29.1631	-95.6125	Incidental	NA	15	1.60925	2	9	3	1	0	2015-01-07_11:00:00_29.163149_-95.6124794_Incidental_NA	PPTE_54.csv	63678.9	63678.9	63678.9	Freeport	United States of America	USA	Texas	US	28.9595	-95.3569	74892	12632	74737	8	6		Freeport1	33527.1	14124	90	Woody Wetlands	PPTE_54					x
PPTE_56	Blue Bunting	4	2015-01-24	2015-03-07	2015-01-10	2015-04-18	13:30:00	26.2285	-97.3475	Incidental	NA	3	6.8045	1	0	2	0	0	2015-01-24_13:30:00_26.2285086_-97.3475226_Incidental_2	PPTE_56.csv	393331	29922.6	29922.6	Harlingen	United States of America	USA	Texas	US	26.1976	-97.6902	110339	63159	110615	9	8		Harlingen	33523.2	24549.5	52	Shrub/Scrub	PPTE_56				x	x
PPTE_57	Blue Bunting	4	2008-12-24	2009-04-26	2008-12-10	2009-06-07	10:30:00	26.148	-97.9898	Traveling	1.127	93	2.54545	19	5	49	13	7	2008-12-24_10:30:00_26.1479755_-97.9897937_Traveling_1	PPTE_57.csv	390392	24429.1	24429.1	McAllen	United States of America	USA	Texas	US	26.203	-98.2297	364004	122578	355557	10	9		McAllen	24178.8	30.4897	22	Developed, Low Intensity	PPTE_57	x
PPTE_59	Blue Bunting	4	2015-03-06	2015-03-06	2015-02-20	2015-04-17	10:45:00	26.172	-98.3829	Stationary	NA	3	3.219	0	2	1	0	0	2015-03-06_10:45:00_26.1720181_-98.3829036_Stationary_2	PPTE_59.csv	385063	14050.5	14050.5	Reynosa	Mexico	MEX	Tamaulipas	MX	26.08	-98.3	498654	419340	413498	10	10		Reynosa	13219.3	5174.43	90	Woody Wetlands	PPTE_59					x
PPTE_63	Blue Bunting	4	2008-12-24	2009-04-26	2008-12-10	2009-06-07	10:30:00	26.148	-97.9898	Traveling	1.127	93	2.54545	19	5	49	13	7	2008-12-24_10:30:00_26.1479755_-97.9897937_Traveling_1	PPTE_63.csv	390392	24429.1	24429.1	McAllen	United States of America	USA	Texas	US	26.203	-98.2297	364004	122578	355557	10	9		McAllen	24178.8	30.4897	22	Developed, Low Intensity	PPTE_63	x
PPTE_65	Blue Mockingbird	5	2009-02-04	2009-05-02	2009-01-21	2009-06-13	08:00:00	31.3558	-109.262	Traveling	5.633	107	1.75644	29	8	39	17	14	2009-02-04_08:00:00_31.3558004_-109.261533_Traveling_1	PPTE_65.csv	175849	175849	175849	Douglas	United States of America	USA	Arizona	US	31.3586	-109.548	30185	16692	13441	7	6		Douglas4	26118.7	23449.1	52	Shrub/Scrub	PPTE_65	x
PPTE_66	Blue-footed Booby	4	2013-09-14	2013-10-22	2013-08-31	2013-12-03	NA	35.3694	-120.867	Historical	NA	34	14.0522	6	14	11	3	0	2013-09-14_NA_35.3693972_-120.8670566_Historical_NA	PPTE_66.csv	250623	141681	24768.1	San Luis Obispo	United States of America	USA	California	US	35.2832	-120.659	65386	44132	65093	8	7		San Luis Obispo	20605.6	17387.1	11	Open Water	PPTE_66				x	x
PPTE_67	Blue-footed Booby	4	2013-09-15	2013-10-08	2013-09-01	2013-11-19	16:21:00	36.6374	-121.936	Stationary	NA	12	0.509667	0	9	3	0	0	2013-09-15_16:21:00_36.6373821_-121.9357538_Stationary_3	PPTE_67.csv	85226.9	85226.9	9841.27	Monterey	United States of America	USA	California	US	36.6003	-121.894	124288	30307	146242	9	7		Monterey1	5631.11	0	11	Open Water	PPTE_67				x	x
PPTE_71	Blue-footed Booby	4	2013-09-16	2013-10-08	2013-09-02	2013-11-19	16:15:00	37.7811	-122.514	Stationary	NA	47	56.101	1	28	5	0	13	2013-09-16_16:15:00_37.7810776_-122.5143653_Stationary_1	PPTE_71.csv	22312.5	22312.5	22312.5	San Francisco	United States of America	USA	California	US	37.74	-122.46	3450000	732072	27400	12	11	San Francisco-Oakland	San Francisco1	8201.24	0	11	Open Water	PPTE_71	x
PPTE_72	Blue-footed Booby	4	2013-09-11	2013-11-30	2013-08-28	2014-01-11	10:45:00	37.996	-123.022	Stationary	NA	147	1.34839	10	113	23	1	0	2013-09-11_10:45:00_37.996_-123.022_Stationary_2	PPTE_72.csv	69679.3	69679.3	62875.9	San Francisco	United States of America	USA	California	US	37.74	-122.46	3450000	732072	27400	12	11	San Francisco-Oakland	San Francisco1	56855.3	34787.2	11	Open Water	PPTE_72					x
PPTE_74	Blue-footed Booby	4	2015-04-20	2015-04-20	2015-04-06	2015-06-01	14:15:00	41.5543	-124.087	Stationary	NA	1	0	0	1	0	0	0	2015-04-20_14:15:00_41.5543288_-124.0865931_Stationary_2	PPTE_74.csv	392179	135353	68102.6	Crescent City	United States of America	USA	California	US	41.7565	-124.2	11534	7345	11247	6	5		Crescent City	25488.4	88228.3	11	Open Water	PPTE_74					x
PPTE_75	Brown Shrike	4	2010-11-28	2011-05-23	2010-11-14	2011-07-04	08:30:00	40.9745	-124.118	Traveling	1.609	134	2.39993	28	17	67	9	13	2010-11-28_08:30:00_40.9744792_-124.1177416_Traveling_1	PPTE_75.csv	337180	191905	833.162	Arcata	United States of America	USA	California	US	40.8852	-124.088	20905	17199	20774	7	6		Arcata	10798.1	19789.9	11	Open Water	PPTE_75	x
PPTE_76	Brown-chested Martin	5	2009-09-06	2009-09-06	2009-08-23	2009-10-18	16:50:00	30.0243	-93.0465	Stationary	NA	1	0	0	1	0	0	0	2009-09-06_16:50:00_30.0243284_-93.0465371_Stationary_1	PPTE_76.csv	211952	184768	20156.5	Lake Charles	United States of America	USA	Louisiana	US	30.2264	-93.2172	83821	70309	82200	8	8		Lake Charles	28166	22431.5	82	Cultivated Crops	PPTE_76					x
PPTE_77	Brown-chested Martin	5	2009-10-12	2009-10-14	2009-09-28	2009-11-25	09:00:00	41.9632	-70.8937	Traveling	1.207	23	1.65791	3	6	11	1	2	2009-10-12_09:00:00_41.9631599_-70.8937454_Traveling_3	PPTE_77.csv	48042.8	48042.8	48042.8	New Bedford	United States of America	USA	Massachusetts	US	41.6561	-70.9447	136082	94083	239120	9	8		New Bedford	36490	11619.5	82	Cultivated Crops	PPTE_77				x
PPTE_78	Brown-chested Martin	5	2011-08-28	2011-08-28	2011-08-14	2011-10-09	07:44:00	37.1377	-75.9708	Stationary	NA	1	0	0	1	0	0	0	2011-08-28_07:44:00_37.1376548_-75.9707808_Stationary_1	PPTE_78.csv	34501.1	34501.1	34501.1	Virginia Beach	United States of America	USA	Virginia	US	36.8532	-75.9783	1491000	263951	251698	12	10	Virginia Beach	Virginia Beach	33188.9	24280.9	11	Open Water	PPTE_78				x
PPTE_79	Collared Plover	5	2014-08-02	2014-08-19	2014-07-19	2014-09-30	09:15:00	26.4469	-98.0064	Stationary	NA	131	23.4563	4	94	28	5	0	2014-08-02_09:15:00_26.446927_-98.00643_Stationary_2	PPTE_79.csv	356404	38231.1	38231.1	Edinburg	United States of America	USA	Texas	US	26.3032	-98.16	150000	79147	176341	9	8		Edinburg	22139.7	19960.6	82	Cultivated Crops	PPTE_79	x
PPTE_80	Collared Plover	5	2015-07-20	2015-10-19	2015-07-06	2015-11-30	07:00:00	26.4469	-98.0064	Stationary	NA	121	1.12658	4	89	24	4	0	2015-07-20_07:00:00_26.446927_-98.00643_Stationary_1	PPTE_80.csv	356404	38231.1	38231.1	Edinburg	United States of America	USA	Texas	US	26.3032	-98.16	150000	79147	176341	9	8		Edinburg	22139.7	19960.6	82	Cultivated Crops	PPTE_80	x
PPTE_81	Collared Plover	5	2015-08-01	2015-10-19	2015-07-18	2015-11-30	09:30:00	26.4469	-98.0064	Stationary	NA	64	1.08946	4	44	13	3	0	2015-08-01_09:30:00_26.446927_-98.00643_Stationary_1	PPTE_81.csv	356404	38231.1	38231.1	Edinburg	United States of America	USA	Texas	US	26.3032	-98.16	150000	79147	176341	9	8		Edinburg	22139.7	19960.6	82	Cultivated Crops	PPTE_81	x
PPTE_82	Common Chaffinch	4	2009-12-01	2010-03-15	2009-11-17	2010-04-26	08:10:00	42.3765	-71.2356	Stationary	NA	105	6.437	89	12	1	3	0	2009-12-01_08:10:00_42.3765_-71.2356_Stationary_4	PPTE_82.csv	17819.3	17819.3	17819.3	Boston	United States of America	USA	Massachusetts	US	42.33	-71.07	4467000	589141	2238083	12	11	Boston	Boston	13725.4	0	23	Developed, Medium Intensity	PPTE_82				x
PPTE_83	Common Crane	4	2010-01-03	2010-02-05	2009-12-20	2010-03-19	NA	39.3504	-75.256	Historical	NA	7	10.9032	1	1	3	2	0	2010-01-03_NA_39.3503612_-75.2560043_Historical_NA	PPTE_83.csv	61529.7	56499.7	56499.7	Dover	United States of America	USA	Delaware	US	39.1581	-75.5247	76039	33286	74556	8	7		Dover1	31477.4	7683.46	95	Emergent Herbaceous Wetlands	PPTE_83	x
PPTE_84	Common Crane	4	2010-03-19	2010-03-24	2010-03-05	2010-05-05	14:30:00	41.1893	-100.892	Stationary	NA	2	0	0	2	0	0	0	2010-03-19_14:30:00_41.18928_-100.8920002_Stationary_1	PPTE_84.csv	339711	339711	205767	North Platte	United States of America	USA	Nebraska	US	41.1363	-100.771	25247	24172	24818	7	7		North Platte	11451.3	4054.8	82	Cultivated Crops	PPTE_84	x
PPTE_85	Common Crane	4	2016-11-17	2016-11-17	2016-11-03	2016-12-29	17:01:00	36.7682	-101.958	Stationary	NA	1	0	0	1	0	0	0	2016-11-17_17:01:00_36.7681999_-101.958128_Stationary_1	PPTE_85.csv	404867	182830	182830	Guymon	United States of America	USA	Oklahoma	US	36.6858	-101.48	11178	10509	11178	6	6		Guymon	41557.9	132268	71	Grassland/Herbaceous	PPTE_85	x
PPTE_86	Common Crane	4	2016-02-07	2016-03-08	2016-01-24	2016-04-19	14:15:00	33.2152	-102.089	Traveling	1.609	14	15.6911	1	5	8	0	0	2016-02-07_14:15:00_33.21523_-102.088908_Traveling_1	PPTE_86.csv	417673	57402.3	57402.3	Lubbock	United States of America	USA	Texas	US	33.58	-101.88	213300	211387	211943	10	10		Lubbock	46356.7	37588.5	11	Open Water	PPTE_86	x
PPTE_87	Common Crane	4	2014-11-30	2015-01-15	2014-11-16	2015-02-26	15:25:00	33.3313	-104.454	Stationary	NA	57	13.1818	0	27	29	1	0	2014-11-30_15:25:00_33.331347_-104.45444_Stationary_2	PPTE_87.csv	247030	236101	7590.26	Roswell	United States of America	USA	New Mexico	US	33.3945	-104.522	46096	44069	45795	7	7		Roswell	9514.61	6644.9	82	Cultivated Crops	PPTE_87	x
PPTE_89	Common Crane	4	2013-01-15	2013-02-05	2013-01-01	2013-03-19	09:50:00	36.5135	-114.422	Traveling	6.437	42	37.0188	5	2	33	1	1	2013-01-15_09:50:00_36.5134605_-114.4218698_Traveling_1	PPTE_89.csv	80227.1	80227.1	76191.2	Boulder City	United States of America	USA	Nevada	US	35.979	-114.832	15479	14666	124265	6	6		Boulder City	71720.6	58544.8	52	Shrub/Scrub	PPTE_89	x
PPTE_90	Common Crane	4	2011-05-05	2011-05-08	2011-04-21	2011-06-19	18:15:00	41.8131	-124.181	Historical	NA	18	33.473	3	8	1	5	1	2011-05-05_18:15:00_41.8130668_-124.1806984_Historical_2	PPTE_90.csv	422203	121371	98808.4	Crescent City	United States of America	USA	California	US	41.7565	-124.2	11534	7345	11247	6	5		Crescent City	6864.44	95368.1	11	Open Water	PPTE_90	x
PPTE_91	Common Scoter	5	2015-01-10	2015-02-13	2014-12-27	2015-03-27	NA	41.7453	-124.184	Historical	NA	164	1.26152	8	104	46	6	0	2015-01-10_NA_41.745285_-124.1843891_Historical_NA	PPTE_91.csv	415449	126201	90834.2	Crescent City	United States of America	USA	California	US	41.7565	-124.2	11534	7345	11247	6	5		Crescent City	1823.96	101694	11	Open Water	PPTE_91	x
PPTE_92	Common Scoter	5	2016-11-13	2016-12-05	2016-10-30	2017-01-16	15:55:00	44.9273	-124.022	Stationary	NA	194	1.07822	7	169	18	0	0	2016-11-13_15:55:00_44.92731_-124.022272_Stationary_3	PPTE_92.csv	131075	112555	112555	Tillamook	United States of America	USA	Oregon	US	45.4552	-123.843	8145	4558	6755	5	4		Tillamook	63782.1	64757.7	11	Open Water	PPTE_92	x
PPTE_93	Common Swift	5	2013-10-30	2013-10-30	2013-10-16	2013-12-11	08:03:00	33.7209	-115.363	Stationary	NA	1	0	0	1	0	0	0	2013-10-30_08:03:00_33.720913_-115.3629684_Stationary_9	PPTE_93.csv	101543	101543	101543	Palm Springs	United States of America	USA	California	US	33.7774	-116.533	390115	42807	0	10	7		Palm Springs	103316	70494.9	52	Shrub/Scrub	PPTE_93	x
PPTE_94	Corn Crake	4	2014-10-05	2014-10-05	2014-09-21	2014-11-16	09:16:00	43.7657	-69.3131	Traveling	4.828	1	4.828	0	0	1	0	0	2014-10-05_09:16:00_43.7657055_-69.3131265_Traveling_1	PPTE_94.csv	210456	76743.5	76743.5	Portland	United States of America	USA	Maine	US	43.6722	-70.2455	135866	63142	11808	9	8		Portland1	71485.3	47788.1	11	Open Water	PPTE_94					x
PPTE_95	Crescent-chested Warbler	4	2008-04-29	2008-04-29	2008-04-15	2008-06-10	05:45:00	31.3558	-109.262	Traveling	7.242	1	7.242	0	0	1	0	0	2008-04-29_05:45:00_31.3558004_-109.261533_Traveling_1	PPTE_95.csv	175849	175849	175849	Douglas	United States of America	USA	Arizona	US	31.3586	-109.548	30185	16692	13441	7	6		Douglas4	26118.7	23449.1	52	Shrub/Scrub	PPTE_95	x
PPTE_97	Crescent-chested Warbler	4	2009-05-13	2009-05-17	2009-04-29	2009-06-28	11:30:00	31.9328	-109.271	Traveling	0.161	9	1.6495	2	2	4	1	0	2009-05-13_11:30:00_31.9328003_-109.2713013_Traveling_2	PPTE_97.csv	152163	152163	152163	Willcox	United States of America	USA	Arizona	US	32.2532	-109.831	5146	3757	5146	5	4		Willcox	62718.8	69537	42	Evergreen Forest	PPTE_97				x
PPTE_99	Crescent-chested Warbler	4	2008-01-21	2008-02-24	2008-01-07	2008-04-06	NA	31.7124	-110.874	Historical	NA	17	5.883	3	0	9	5	0	2008-01-21_NA_31.7124_-110.8744_Historical_1	PPTE_99.csv	47231.8	47231.8	47231.8	Nogales	Mexico	MEX	Sonora	MX	31.305	-110.945	178097	20707	177939	9	7		Nogales	47656.6	37563.1	42	Evergreen Forest	PPTE_99	x
[truncated: 37 more columns]

## Sheet: var_correlation_events
	ABA_Code	LargeAD	MedAD	SmallAD	LATITUDE	LONGITUDE	POP_MAX	POP_MIN	POP_OTHER	RANK_MAX	RANK_MIN	PopD	UrbanD	Average_length..cm.	Year	County_Population_at_Detection	DayNum	event.duration	Julian
ABA_Code	1	0.03	0	0.05	-0.14	-0.01	0.04	0.08	0.06	0.01	0.03	-0.01	-0.05	-0.2	-0.15	-0.05	0.02	0.19	-0.02
LargeAD	0.03	1	0.68	0.57	0.14	-0.26	-0.23	-0.15	-0.26	-0.45	-0.35	0.5	0.65	0.01	-0.02	-0.28	0.01	0.06	0.02
MedAD	0	0.68	1	0.87	0.35	-0.41	-0.16	-0.12	-0.19	-0.54	-0.52	0.76	0.91	-0.02	0.01	-0.21	0.03	-0.02	0.1
SmallAD	0.05	0.57	0.87	1	0.25	-0.3	-0.18	-0.14	-0.22	-0.59	-0.55	0.78	0.77	-0.04	0	-0.23	0.07	-0.06	0.1
LATITUDE	-0.14	0.14	0.35	0.25	1	-0.32	0	0.03	-0.02	-0.14	-0.1	0.2	0.35	0.22	0.01	-0.19	0.03	-0.11	0.1
LONGITUDE	-0.01	-0.26	-0.41	-0.3	-0.32	1	0.06	0.02	0.2	0.21	0.18	-0.24	-0.39	0.1	0.02	0.04	-0.13	-0.05	-0.08
POP_MAX	0.04	-0.23	-0.16	-0.18	0	0.06	1	0.89	0.7	0.53	0.5	-0.11	-0.09	0.05	0.03	0.59	-0.07	-0.09	-0.05
POP_MIN	0.08	-0.15	-0.12	-0.14	0.03	0.02	0.89	1	0.74	0.41	0.46	-0.08	-0.08	0.06	-0.01	0.49	-0.05	-0.06	-0.04
POP_OTHER	0.06	-0.26	-0.19	-0.22	-0.02	0.2	0.7	0.74	1	0.5	0.47	-0.12	-0.12	0	0.02	0.38	-0.11	-0.06	-0.02
RANK_MAX	0.01	-0.45	-0.54	-0.59	-0.14	0.21	0.53	0.41	0.5	1	0.93	-0.38	-0.43	0	-0.04	0.47	-0.06	-0.06	-0.04
RANK_MIN	0.03	-0.35	-0.52	-0.55	-0.1	0.18	0.5	0.46	0.47	0.93	1	-0.36	-0.43	0.03	-0.06	0.39	-0.04	-0.01	-0.08
PopD	-0.01	0.5	0.76	0.78	0.2	-0.24	-0.11	-0.08	-0.12	-0.38	-0.36	1	0.82	-0.08	0.07	-0.13	-0.01	-0.07	0.09
UrbanD	-0.05	0.65	0.91	0.77	0.35	-0.39	-0.09	-0.08	-0.12	-0.43	-0.43	0.82	1	-0.06	0.07	-0.12	0	-0.07	0.1
Average_length..cm.	-0.2	0.01	-0.02	-0.04	0.22	0.1	0.05	0.06	0	0	0.03	-0.08	-0.06	1	0.07	-0.02	-0.04	-0.08	-0.02
Year	-0.15	-0.02	0.01	0	0.01	0.02	0.03	-0.01	0.02	-0.04	-0.06	0.07	0.07	0.07	1	0.04	0.03	-0.03	-0.13
County_Population_at_Detection	-0.05	-0.28	-0.21	-0.23	-0.19	0.04	0.59	0.49	0.38	0.47	0.39	-0.13	-0.12	-0.02	0.04	1	-0.07	-0.08	0.01
DayNum	0.02	0.01	0.03	0.07	0.03	-0.13	-0.07	-0.05	-0.11	-0.06	-0.04	-0.01	0	-0.04	0.03	-0.07	1	0.24	0
event.duration	0.19	0.06	-0.02	-0.06	-0.11	-0.05	-0.09	-0.06	-0.06	-0.06	-0.01	-0.07	-0.07	-0.08	-0.03	-0.08	0.24	1	-0.03
Julian	-0.02	0.02	0.1	0.1	0.1	-0.08	-0.05	-0.04	-0.02	-0.04	-0.08	0.09	0.1	-0.02	-0.13	0.01	0	-0.03	1

## Sheet: BIC_Table_MixedEffects_Temporal
	(Intercept)	Phase	Phase2	Year	Day_of_Week	Weekday.Weekend	Julian	event.duration	DayNum	DayNum:Phase	poly(DayNum, 2)	Phase:poly(DayNum, 2)	family	control	start	df	logLik	BIC	delta	weight
phaseXdaynumber2_dayofweek_year	1.309	+	NA	0.499956	+	NA	NA	NA	NA	NA	+	+	Negative Binomial(1.2885,log)	glmerControl(list(20000))	ss	18	-47115.8	94412.5	0	0.999985
phaseXdaynumber2_weekend_year	1.19209	+	NA	0.499257	NA	+	NA	NA	NA	NA	+	+	Negative Binomial(1.2803,log)	glmerControl(list(20000))	ss	13	-47152.1	94434.8	22.2562	1.46931e-05
phaseXdaynumber2_dayofweek	1.31607	+	NA	NA	+	NA	NA	NA	NA	NA	+	+	Negative Binomial(1.2884,log)	glmerControl(list(20000))	ss	17	-47141.4	94453.7	41.1239	1.17501e-09
phaseXdaynumber2_weekend	1.19929	+	NA	NA	NA	+	NA	NA	NA	NA	+	+	Negative Binomial(1.2801,log)	glmerControl(list(20000))	ss	12	-47177.6	94475.8	63.2345	1.85697e-14
phase_daynumber2_dayofweek_year	1.28353	+	NA	0.497123	+	NA	NA	NA	NA	NA	+	NA	Negative Binomial(1.279,log)			14	-47170.4	94481.5	68.9735	1.05336e-15
phase_daynumber2_weekend_year	1.16554	+	NA	0.496366	NA	+	NA	NA	NA	NA	+	NA	Negative Binomial(1.2707,log)			9	-47207.6	94505.6	93.05	6.22938e-21
phase_daynumber2_dayofweek	1.29053	+	NA	NA	+	NA	NA	NA	NA	NA	+	NA	Negative Binomial(1.2788,log)			13	-47195.8	94522.3	109.716	1.49761e-24
phase_daynumber2_weekend	1.17269	+	NA	NA	NA	+	NA	NA	NA	NA	+	NA	Negative Binomial(1.2704,log)			8	-47232.9	94546.2	133.638	9.56928e-30
phaseXdaynumber_dayofweek_year	1.39375	+	NA	0.500429	+	NA	NA	NA	-0.191932	+	NA	NA	Negative Binomial(1.2498,log)	glmerControl(list(20000))	ss	15	-47315.9	94782.6	370.051	4.40977e-81
phaseXdaynumber_weekend_year	1.2767	+	NA	0.499685	NA	+	NA	NA	-0.191729	+	NA	NA	Negative Binomial(1.2418,log)	glmerControl(list(20000))	ss	10	-47352.1	94804.6	392.046	7.38244e-86
phaseXdaynumber_dayofweek	1.40141	+	NA	NA	+	NA	NA	NA	-0.192373	+	NA	NA	Negative Binomial(1.2496,log)	glmerControl(list(20000))	ss	14	-47341.8	94824.3	411.8	3.79111e-90
phase_daynumber_dayofweek_year	1.36379	+	NA	0.498403	+	NA	NA	NA	-0.134476	NA	NA	NA	Negative Binomial(1.2449,log)			13	-47349.9	94830.3	417.772	1.91383e-91
phaseXdaynumber_weekend	1.2849	+	NA	NA	NA	+	NA	NA	-0.19232	+	NA	NA	Negative Binomial(1.2417,log)			9	-47377.9	94846.2	433.639	6.86234e-95
phase_daynumber_weekend_year	1.24739	+	NA	0.497641	NA	+	NA	NA	-0.134212	NA	NA	NA	Negative Binomial(1.2369,log)			8	-47385.9	94852.2	439.644	3.40787e-96
phase_daynumber_dayofweek	1.37134	+	NA	NA	+	NA	NA	NA	-0.134983	NA	NA	NA	Negative Binomial(1.2448,log)			12	-47375.7	94872	459.422	1.72871e-100
phase_daynumber_weekend	1.2551	+	NA	NA	NA	+	NA	NA	-0.13472	NA	NA	NA	Negative Binomial(1.2368,log)			7	-47411.7	94893.7	481.138	3.32759e-105
phaseXdaynumber2	1.32766	+	NA	NA	NA	NA	NA	NA	NA	NA	+	+	Negative Binomial(1.2212,log)	glmerControl(list(20000))	ss	11	-47428.3	94967.1	554.584	3.74669e-121
phase_dayofweek	1.46028	+	NA	NA	+	NA	NA	NA	NA	NA	NA	NA	Negative Binomial(1.2287,log)			11	-47435.8	94982.1	569.544	2.11365e-124
phase_weekend	1.34423	+	NA	NA	NA	+	NA	NA	NA	NA	NA	NA	Negative Binomial(1.221,log)			6	-47471.3	95002.9	590.391	6.28296e-129
phase_daynumber2	1.30036	+	NA	NA	NA	NA	NA	NA	NA	NA	+	NA	Negative Binomial(1.2125,log)			7	-47481.6	95033.6	621.03	1.39676e-135
phase_daynumber_julian	1.38368	+	NA	NA	NA	NA	-0.137168	NA	-0.127028	NA	NA	NA	Negative Binomial(1.1969,log)			7	-47588.2	95246.8	834.248	7.00516e-182
phaseXdaynumber	1.4157	+	NA	NA	NA	NA	NA	NA	-0.193956	+	NA	NA	Negative Binomial(1.1853,log)			8	-47628.6	95337.5	924.959	1.40485e-201
phase_julian	1.46841	+	NA	NA	NA	NA	-0.144065	NA	NA	NA	NA	NA	Negative Binomial(1.1837,log)			6	-47640	95340.2	927.67	3.6224e-202
phase_daynumber_year	1.37761	+	NA	0.497243	NA	NA	NA	NA	-0.135835	NA	NA	NA	Negative Binomial(1.181,log)			7	-47635.4	95341.1	928.543	2.34086e-202
phase_daynumber	1.38534	+	NA	NA	NA	NA	NA	NA	-0.136345	NA	NA	NA	Negative Binomial(1.1809,log)			6	-47661.1	95382.5	969.983	2.34915e-211
phase_daynumber_duration	1.39524	+	NA	NA	NA	NA	NA	0.0290858	-0.136635	NA	NA	NA	Negative Binomial(1.1809,log)			7	-47661.1	95392.5	979.968	1.59421e-213
phase_year	1.46786	+	NA	0.50155	NA	NA	NA	NA	NA	NA	NA	NA	Negative Binomial(1.1665,log)			6	-47694.7	95449.6	1037.08	6.33163e-226
phase	1.47626	+	NA	NA	NA	NA	NA	NA	NA	NA	NA	NA	Negative Binomial(1.1664,log)			5	-47720.7	95491.7	1079.15	4.6202e-235
phase_duration	1.44644	+	NA	NA	NA	NA	NA	-0.0860302	NA	NA	NA	NA	Negative Binomial(1.1664,log)			6	-47720.5	95501.2	1088.66	3.98846e-237
phase2	0.390365	NA	+	NA	NA	NA	NA	NA	NA	NA	NA	NA	Negative Binomial(1.1597,log)			4	-47756.5	95553.1	1140.57	2.13183e-248
daynumber2	0.591894	NA	NA	NA	NA	NA	NA	NA	NA	NA	+	NA	Negative Binomial(1.0054,log)			5	-48647.1	97344.5	2931.91	0
daynumber	0.622007	NA	NA	NA	NA	NA	NA	NA	-0.314146	NA	NA	NA	Negative Binomial(0.98,log)			4	-48852.9	97745.9	3333.37	0
dayofweek	0.710814	NA	NA	NA	+	NA	NA	NA	NA	NA	NA	NA	Negative Binomial(0.9686,log)			9	-48924.7	97939.8	3527.22	0
weekend	0.591406	NA	NA	NA	NA	+	NA	NA	NA	NA	NA	NA	Negative Binomial(0.9633,log)			4	-48958.2	97956.7	3544.12	0
julian	0.723225	NA	NA	NA	NA	NA	-0.169495	NA	NA	NA	NA	NA	Negative Binomial(0.9424,log)			4	-49105.8	98251.7	3839.15	0
year	0.715168	NA	NA	0.498164	NA	NA	NA	NA	NA	NA	NA	NA	Negative Binomial(0.9266,log)			4	-49177.8	98395.7	3983.19	0
null	0.722574	NA	NA	NA	NA	NA	NA	NA	NA	NA	NA	NA	Negative Binomial(0.9266,log)			3	-49203.5	98437.1	4024.57	0
duration	0.818021	NA	NA	NA	NA	NA	NA	0.269053	NA	NA	NA	NA	Negative Binomial(0.9266,log)			4	-49200.8	98441.8	4029.23	0

## Sheet: BIC_Table_Baseline_GLM
	(Intercept)	LATITUDE	LONGITUDE	POP_MAX	NLCD	SmallAD	Year	Julian	poly(Julian, 2)	family	df	logLik	BIC	delta	weight
nlcd_year_julian2_airportsmalldist_citypop	3.88725	NA	NA	0.0375124	+	-0.223338	0.417488	NA	+	poisson(log)	22	-6900.32	13924	0	0.998333
nlcd_year_julian2_airportsmalldist	3.92787	NA	NA	NA	+	-0.23159	0.416034	NA	+	poisson(log)	21	-6909.52	13936.8	12.7895	0.00166748
nlcd_year_julian2_citypop	3.87751	NA	NA	0.0515947	+	NA	0.416711	NA	+	poisson(log)	21	-7001.21	14120.2	196.179	2.50968e-43
nlcd_year_julian2	3.93451	NA	NA	NA	+	NA	0.414482	NA	+	poisson(log)	20	-7019.1	14150.4	226.35	7.04517e-50
nlcd_year_airportsmalldist	3.90651	NA	NA	NA	+	-0.205288	0.444165	NA	NA	poisson(log)	19	-7085.24	14277.1	353.012	2.20627e-77
nlcd_year_citypop	3.85799	NA	NA	0.0615658	+	NA	0.444255	NA	NA	poisson(log)	19	-7148.16	14402.9	478.853	1.04137e-104
nlcd_year	3.91196	NA	NA	NA	+	NA	0.443423	NA	NA	poisson(log)	18	-7173.41	14447.8	523.748	1.85718e-114
nlcd_year_longitude	3.90753	NA	0.00797526	NA	+	NA	0.443745	NA	NA	poisson(log)	19	-7173.12	14452.8	528.78	1.4999e-115
nlcd_julian2	4.16818	NA	NA	NA	+	NA	NA	NA	+	poisson(log)	19	-7825.81	15758.2	1834.16	0
year_julian2	3.66764	NA	NA	NA	NA	NA	0.434399	NA	+	poisson(log)	4	-8086.6	16195.6	2271.6	0
nlcd_airportsmalldist	4.07151	NA	NA	NA	+	-0.203502	NA	NA	NA	poisson(log)	18	-8082.7	16266.4	2342.33	0
nlcd_citypop	4.04512	NA	NA	0.054157	+	NA	NA	NA	NA	poisson(log)	18	-8144.93	16390.8	2466.79	0
nlcd	4.07754	NA	NA	NA	+	NA	NA	NA	NA	poisson(log)	17	-8168.53	16432.4	2508.38	0
nlcd_longitude	4.08147	NA	-0.00789361	NA	+	NA	NA	NA	NA	poisson(log)	18	-8168.25	16437.5	2513.42	0
year_airportsmalldist	3.68801	NA	NA	NA	NA	-0.134546	0.462867	NA	NA	poisson(log)	3	-8299.66	16616.1	2692.11	0
year_citypop	3.69051	NA	NA	0.0895425	NA	NA	0.463882	NA	NA	poisson(log)	3	-8320.68	16658.2	2734.16	0
year_longitude	3.69502	NA	-0.0259922	NA	NA	NA	0.466206	NA	NA	poisson(log)	3	-8380.25	16777.3	2853.28	0
year	3.69536	NA	NA	NA	NA	NA	0.465856	NA	NA	poisson(log)	2	-8384.46	16780.1	2856.1	0
airportsmalldist_julian2	3.73778	NA	NA	NA	NA	-0.188147	NA	NA	+	poisson(log)	4	-8869.22	17760.9	3836.83	0
citypop_julian2	3.74706	NA	NA	0.0822219	NA	NA	NA	NA	+	poisson(log)	4	-8941.11	17904.7	3980.61	0
longitude_julian2	3.75033	NA	-0.042332	NA	NA	NA	NA	NA	+	poisson(log)	4	-8994.48	18011.4	4087.35	0
julian2	3.75128	NA	NA	NA	NA	NA	NA	NA	+	poisson(log)	3	-9005.24	18027.3	4103.27	0
airportsmalldist_citypop	3.78323	NA	NA	0.0737889	NA	-0.128367	NA	NA	NA	poisson(log)	3	-9342.99	18702.8	4778.77	0
airportsmalldist_longitude	3.78449	NA	-0.0586312	NA	NA	-0.164942	NA	NA	NA	poisson(log)	3	-9370.56	18758	4833.91	0
julian	3.78726	NA	NA	NA	NA	NA	NA	-0.127391	NA	poisson(log)	2	-9389.35	18789.9	4865.89	0
airportsmalldist	3.78591	NA	NA	NA	NA	-0.149727	NA	NA	NA	poisson(log)	2	-9389.61	18790.4	4866.41	0
citypop_longitude	3.78995	NA	-0.0278189	0.0917428	NA	NA	NA	NA	NA	poisson(log)	3	-9408.01	18832.8	4908.8	0
citypop	3.79033	NA	NA	0.0902082	NA	NA	NA	NA	NA	poisson(log)	2	-9412.72	18836.7	4912.62	0
null	3.79528	NA	NA	NA	NA	NA	NA	NA	NA	poisson(log)	1	-9485.99	18977.6	5053.55	0
longitude	3.79506	NA	-0.020941	NA	NA	NA	NA	NA	NA	poisson(log)	2	-9483.32	18977.9	5053.81	0
latitude	3.79526	-0.00687215	NA	NA	NA	NA	NA	NA	NA	poisson(log)	2	-9485.7	18982.6	5058.59	0

## Sheet: BIC_Table_Draw_LM
	(Intercept)	LATITUDE	LONGITUDE	POP_MAX	NLCD	SmallAD	Rarity_Level	Taxonomic_Order	Taxonomic_Family	Species	Average_length..cm.	Year	Julian	poly(Julian, 2)	family	df	logLik	BIC	delta	weight
year_airportsmalldist_latitude	-1.09268e-14	0.186857	NA	NA	NA	-0.25014	NA	NA	NA	NA	NA	0.344464	NA	NA	gaussian(identity)	5	-357.539	743.126	0	0.744725
year_airportsmalldist_citypop	-1.08263e-14	0.181833	NA	0.0949105	NA	-0.231466	NA	NA	NA	NA	NA	0.341269	NA	NA	gaussian(identity)	6	-356.064	745.785	2.65893	0.197069
year_airportsmalldist	-1.0972e-14	NA	NA	NA	NA	-0.202818	NA	NA	NA	NA	NA	0.3458	NA	NA	gaussian(identity)	4	-362.959	748.357	5.23073	0.0544701
year_citypop	-1.08279e-14	NA	NA	0.137964	NA	NA	NA	NA	NA	NA	NA	0.341063	NA	NA	gaussian(identity)	4	-366.511	755.459	12.3334	0.00156256
year	-1.09764e-14	NA	NA	NA	NA	NA	NA	NA	NA	NA	NA	0.345753	NA	NA	gaussian(identity)	3	-369.491	755.809	12.6835	0.00131165
year_latitude	-1.09472e-14	0.123505	NA	NA	NA	NA	NA	NA	NA	NA	NA	0.344863	NA	NA	gaussian(identity)	4	-367.105	756.648	13.5221	0.000862385
airportsmalldist_latitude	-2.65788e-16	0.189489	NA	NA	NA	-0.250728	NA	NA	NA	NA	NA	NA	NA	NA	gaussian(identity)	4	-376.271	774.98	31.8536	9.0171e-08
airportsmalldist	-2.69705e-16	NA	NA	NA	NA	-0.202739	NA	NA	NA	NA	NA	NA	NA	NA	gaussian(identity)	3	-381.14	779.109	35.9827	1.14406e-08
year_order_airportsmalldist	-0.811174	NA	NA	NA	NA	-0.181764	NA	+	NA	NA	NA	0.322469	NA	NA	gaussian(identity)	16	-345.044	779.839	36.7133	7.9395e-09
airportsmalldist_citypop	-2.67579e-16	NA	NA	0.116299	NA	-0.181417	NA	NA	NA	NA	NA	NA	NA	NA	gaussian(identity)	4	-379.267	780.971	37.8453	4.50816e-09
year_order_airportsmalldist_latitude	-0.714089	0.0924307	NA	NA	NA	-0.209383	NA	+	NA	NA	NA	0.324129	NA	NA	gaussian(identity)	17	-343.988	783.337	40.211	1.38133e-09
citypop	-2.71977e-16	NA	NA	0.14956	NA	NA	NA	NA	NA	NA	NA	NA	NA	NA	gaussian(identity)	3	-383.781	784.391	41.2651	8.15425e-10
null	-2.75494e-16	NA	NA	NA	NA	NA	NA	NA	NA	NA	NA	NA	NA	NA	gaussian(identity)	2	-386.869	784.958	41.8315	6.14326e-10
latitude_citypop	-2.70301e-16	0.125491	NA	0.149139	NA	NA	NA	NA	NA	NA	NA	NA	NA	NA	gaussian(identity)	4	-381.565	785.567	42.4413	4.5288e-10
year_order	-0.808859	NA	NA	NA	NA	NA	NA	+	NA	NA	NA	0.317504	NA	NA	gaussian(identity)	15	-350.836	785.813	42.6873	4.00463e-10
latitude	-2.73801e-16	0.125991	NA	NA	NA	NA	NA	NA	NA	NA	NA	NA	NA	NA	gaussian(identity)	3	-384.685	786.199	43.0727	3.30275e-10
year_order_airportsmalldist_latitude_citypop	-0.70629	0.0921506	NA	0.0704348	NA	-0.197572	NA	+	NA	NA	NA	0.321247	NA	NA	gaussian(identity)	18	-343.121	787.212	44.0865	1.98949e-10
year_order_citypop	-0.79767	NA	NA	0.0991991	NA	NA	NA	+	NA	NA	NA	0.313902	NA	NA	gaussian(identity)	16	-349.148	788.048	44.9216	1.31039e-10
longitude	-2.52387e-16	NA	0.0674296	NA	NA	NA	NA	NA	NA	NA	NA	NA	NA	NA	gaussian(identity)	3	-386.247	789.323	46.1969	6.92579e-11
length	-2.77192e-16	NA	NA	NA	NA	NA	NA	NA	NA	NA	0.0336863	NA	NA	NA	gaussian(identity)	3	-386.714	790.257	47.131	4.34137e-11
julian	-2.74e-16	NA	NA	NA	NA	NA	NA	NA	NA	NA	NA	NA	0.0185343	NA	gaussian(identity)	3	-386.822	790.473	47.3472	3.8966e-11
rarity	-2.7589e-16	NA	NA	NA	NA	NA	-0.000528353	NA	NA	NA	NA	NA	NA	NA	gaussian(identity)	3	-386.869	790.567	47.4409	3.71821e-11
year_order_latitude	-0.796328	0.0118872	NA	NA	NA	NA	NA	+	NA	NA	NA	0.31762	NA	NA	gaussian(identity)	16	-350.817	791.385	48.2591	2.46981e-11
julian2	-2.75553e-16	NA	NA	NA	NA	NA	NA	NA	NA	NA	NA	NA	NA	+	gaussian(identity)	4	-386.669	795.776	52.65	2.7491e-12
airportsmalldist_order	-1.19401	NA	NA	NA	NA	-0.173343	NA	+	NA	NA	NA	NA	NA	NA	gaussian(identity)	15	-361.776	807.694	64.5679	7.10001e-15
order	-1.18617	NA	NA	NA	NA	NA	NA	+	NA	NA	NA	NA	NA	NA	gaussian(identity)	14	-366.458	811.449	68.323	1.08604e-15
order_citypop	-1.16899	NA	NA	0.110164	NA	NA	NA	+	NA	NA	NA	NA	NA	NA	gaussian(identity)	15	-364.598	813.339	70.2129	4.22133e-16
order_latitude	-1.17778	0.00805355	NA	NA	NA	NA	NA	+	NA	NA	NA	NA	NA	NA	gaussian(identity)	15	-366.45	817.043	73.917	6.62392e-17
nlcd	0.87933	NA	NA	NA	+	NA	NA	NA	NA	NA	NA	NA	NA	NA	gaussian(identity)	18	-373.021	847.013	103.887	2.05739e-23
family	0.962391	NA	NA	NA	NA	NA	NA	NA	+	NA	NA	NA	NA	NA	gaussian(identity)	41	-344.703	919.394	176.268	3.94429e-39
species	-0.0546533	NA	NA	NA	NA	NA	NA	NA	NA	+	NA	NA	NA	NA	gaussian(identity)	82	-304.88	1069.74	326.611	8.89961e-72

## Sheet: BIC_Table_Decay_LM
	(Intercept)	LATITUDE	LONGITUDE	POP_MAX	NLCD	SmallAD	Rarity_Level	Taxonomic_Order	Taxonomic_Family	Species	Average_length..cm.	Year	event.duration	Julian	poly(Julian, 2)	family	df	logLik	BIC	delta	weight
year_duration	-8.41449e-15	NA	NA	NA	NA	NA	NA	NA	NA	NA	NA	0.267404	-0.249531	NA	NA	gaussian(identity)	4	-366.696	755.829	0	0.635112
year_duration_latitude	-8.39731e-15	0.104773	NA	NA	NA	NA	NA	NA	NA	NA	NA	0.266973	-0.237558	NA	NA	gaussian(identity)	5	-364.97	757.988	2.15913	0.215775
year_duration_citypop	-8.32491e-15	NA	NA	0.0878205	NA	NA	NA	NA	NA	NA	NA	0.264627	-0.241817	NA	NA	gaussian(identity)	5	-365.481	759.009	3.17948	0.129549
year_duration_julian2	-8.49985e-15	NA	NA	NA	NA	NA	NA	NA	NA	NA	NA	0.27031	-0.233326	NA	+	gaussian(identity)	6	-364.677	763.01	7.18129	0.0175168
year	-8.57284e-15	NA	NA	NA	NA	NA	NA	NA	NA	NA	NA	0.274172	NA	NA	NA	gaussian(identity)	3	-376.202	769.233	13.4042	0.000780143
year_latitude	-8.54164e-15	0.1319	NA	NA	NA	NA	NA	NA	NA	NA	NA	0.273222	NA	NA	NA	gaussian(identity)	4	-373.61	769.658	13.8294	0.000630714
year_citypop	-8.4555e-15	NA	NA	0.109069	NA	NA	NA	NA	NA	NA	NA	0.270464	NA	NA	NA	gaussian(identity)	4	-374.437	771.312	15.4834	0.000275851
duration	-1.39977e-16	NA	NA	NA	NA	NA	NA	NA	NA	NA	NA	NA	-0.256784	NA	NA	gaussian(identity)	3	-377.558	771.945	16.116	0.000201053
year_julian2	-8.48217e-15	NA	NA	NA	NA	NA	NA	NA	NA	NA	NA	0.271181	NA	NA	+	gaussian(identity)	5	-372.829	773.706	17.8772	8.33411e-05
year_airportsmalldist	-8.57165e-15	NA	NA	NA	NA	-0.0551105	NA	NA	NA	NA	NA	0.274185	NA	NA	NA	gaussian(identity)	4	-375.753	773.945	18.1156	7.39766e-05
year_duration_order	-0.169977	NA	NA	NA	NA	NA	NA	+	NA	NA	NA	0.243819	-0.21561	NA	NA	gaussian(identity)	16	-347.307	784.365	28.5363	4.03904e-07
null	-8.73519e-17	NA	NA	NA	NA	NA	NA	NA	NA	NA	NA	NA	NA	NA	NA	gaussian(identity)	2	-386.869	784.958	29.1285	3.00381e-07
latitude	-8.55528e-17	0.133869	NA	NA	NA	NA	NA	NA	NA	NA	NA	NA	NA	NA	NA	gaussian(identity)	3	-384.401	785.63	29.8012	2.14586e-07
citypop	-8.45706e-17	NA	NA	0.118265	NA	NA	NA	NA	NA	NA	NA	NA	NA	NA	NA	gaussian(identity)	3	-384.947	786.722	30.8927	1.24332e-07
year_duration_order_citypop	-0.160767	NA	NA	0.065879	NA	NA	NA	+	NA	NA	NA	0.241454	-0.210264	NA	NA	gaussian(identity)	17	-346.551	788.463	32.6335	5.20689e-08
julian2	-9.51578e-17	NA	NA	NA	NA	NA	NA	NA	NA	NA	NA	NA	NA	NA	+	gaussian(identity)	4	-383.136	788.71	32.881	4.6007e-08
year_duration_order_latitude	-0.12706	0.0397429	NA	NA	NA	NA	NA	+	NA	NA	NA	0.244224	-0.212541	NA	NA	gaussian(identity)	17	-347.092	789.546	33.7165	3.02971e-08
airportsmalldist	-8.57799e-17	NA	NA	NA	NA	-0.0550479	NA	NA	NA	NA	NA	NA	NA	NA	NA	gaussian(identity)	3	-386.455	789.738	33.9095	2.75107e-08
length	-8.82165e-17	NA	NA	NA	NA	NA	NA	NA	NA	NA	0.0171558	NA	NA	NA	NA	gaussian(identity)	3	-386.829	790.487	34.6576	1.89252e-08
julian	-8.62988e-17	NA	NA	NA	NA	NA	NA	NA	NA	NA	NA	NA	NA	0.0130599	NA	gaussian(identity)	3	-386.846	790.52	34.6914	1.86081e-08
rarity	-8.03837e-17	NA	NA	NA	NA	NA	0.00930067	NA	NA	NA	NA	NA	NA	NA	NA	gaussian(identity)	3	-386.857	790.543	34.7144	1.83958e-08
longitude	-8.65525e-17	NA	0.00233262	NA	NA	NA	NA	NA	NA	NA	NA	NA	NA	NA	NA	gaussian(identity)	3	-386.869	790.566	34.7365	1.81934e-08
year_duration_order_julian2	0.00712007	NA	NA	NA	NA	NA	NA	+	NA	NA	NA	0.254307	-0.201536	NA	+	gaussian(identity)	18	-345.607	792.185	36.356	8.09564e-09
year_order	-0.0982316	NA	NA	NA	NA	NA	NA	+	NA	NA	NA	0.24488	NA	NA	NA	gaussian(identity)	15	-355.297	794.736	38.9073	2.26069e-09
order	-0.389241	NA	NA	NA	NA	NA	NA	+	NA	NA	NA	NA	NA	NA	NA	gaussian(identity)	14	-364.508	807.549	51.7204	3.73179e-12
nlcd	-0.158804	NA	NA	NA	+	NA	NA	NA	NA	NA	NA	NA	NA	NA	NA	gaussian(identity)	18	-371.261	843.493	87.6638	5.84641e-20
year_duration_family	0.168907	NA	NA	NA	NA	NA	NA	NA	+	NA	NA	0.211981	-0.197006	NA	NA	gaussian(identity)	43	-321.207	883.622	127.792	1.12996e-28
year_family	0.137703	NA	NA	NA	NA	NA	NA	NA	+	NA	NA	0.202864	NA	NA	NA	gaussian(identity)	42	-328.152	891.901	136.072	1.79966e-30
family	0.0802773	NA	NA	NA	NA	NA	NA	NA	+	NA	NA	NA	NA	NA	NA	gaussian(identity)	41	-335.23	900.447	144.618	2.50819e-32
species	0.353131	NA	NA	NA	NA	NA	NA	NA	NA	+	NA	NA	NA	NA	NA	gaussian(identity)	82	-290.533	1041.04	285.213	7.40705e-63

## Sheet: BIC_Table_Decay_DRM_LM
	(Intercept)	LATITUDE	LONGITUDE	POP_MAX	NLCD	SmallAD	Rarity_Level	Taxonomic_Order	Taxonomic_Family	Species	Average_length..cm.	Year	event.duration	Julian	poly(Julian, 2)	family	df	logLik	BIC	delta	weight
duration	-4.52503e-17	NA	NA	NA	NA	NA	NA	NA	NA	NA	NA	NA	0.42426	NA	NA	gaussian(identity)	3	-332.067	680.723	0	0.652727
duration_airportsmalldist	-4.09286e-17	NA	NA	NA	NA	-0.101009	NA	NA	NA	NA	NA	NA	0.417307	NA	NA	gaussian(identity)	4	-330.497	683.112	2.38929	0.197653
duration_latitude	-5.30632e-17	-0.0749076	NA	NA	NA	NA	NA	NA	NA	NA	NA	NA	0.417609	NA	NA	gaussian(identity)	4	-331.209	684.536	3.8128	0.0970047
duration_julian2	-4.55788e-17	NA	NA	NA	NA	NA	NA	NA	NA	NA	NA	NA	0.399228	NA	+	gaussian(identity)	5	-329.262	686.171	5.44774	0.0428322
duration_julian2_airportsmalldist	-4.2476e-17	NA	NA	NA	NA	-0.0911773	NA	NA	NA	NA	NA	NA	0.394288	NA	+	gaussian(identity)	6	-327.974	689.124	8.40096	0.00978334
julian2	1.73306e-17	NA	NA	NA	NA	NA	NA	NA	NA	NA	NA	NA	NA	NA	+	gaussian(identity)	4	-351.398	724.915	44.1919	1.65419e-10
null	2.44781e-17	NA	NA	NA	NA	NA	NA	NA	NA	NA	NA	NA	NA	NA	NA	gaussian(identity)	2	-357.072	725.202	44.4791	1.43292e-10
airportsmalldist	2.85611e-17	NA	NA	NA	NA	-0.129735	NA	NA	NA	NA	NA	NA	NA	NA	NA	gaussian(identity)	3	-354.933	726.454	45.731	7.66262e-11
latitude	1.11635e-17	-0.111987	NA	NA	NA	NA	NA	NA	NA	NA	NA	NA	NA	NA	NA	gaussian(identity)	3	-355.481	727.551	46.8281	4.42721e-11
julian	3.44033e-17	NA	NA	NA	NA	NA	NA	NA	NA	NA	NA	NA	NA	0.0645071	NA	gaussian(identity)	3	-356.546	729.681	48.9577	1.52651e-11
longitude	6.74272e-18	NA	-0.0633973	NA	NA	NA	NA	NA	NA	NA	NA	NA	NA	NA	NA	gaussian(identity)	3	-356.564	729.716	48.9936	1.49934e-11
length	2.40029e-17	NA	NA	NA	NA	NA	NA	NA	NA	NA	-0.027178	NA	NA	NA	NA	gaussian(identity)	3	-356.978	730.545	49.8223	9.90733e-12
year	4.13783e-16	NA	NA	NA	NA	NA	NA	NA	NA	NA	NA	-0.0191683	NA	NA	NA	gaussian(identity)	3	-357.025	730.639	49.9159	9.45435e-12
citypop	2.45088e-17	NA	NA	-0.00878412	NA	NA	NA	NA	NA	NA	NA	NA	NA	NA	NA	gaussian(identity)	3	-357.062	730.712	49.9891	9.11475e-12
rarity	3.02573e-17	NA	NA	NA	NA	NA	0.00383449	NA	NA	NA	NA	NA	NA	NA	NA	gaussian(identity)	3	-357.07	730.728	50.0048	9.0433e-12
order	0.0565458	NA	NA	NA	NA	NA	NA	+	NA	NA	NA	NA	NA	NA	NA	gaussian(identity)	14	-350.846	779.104	98.3814	2.82797e-22
nlcd	0.238339	NA	NA	NA	+	NA	NA	NA	NA	NA	NA	NA	NA	NA	NA	gaussian(identity)	17	-345.475	784.95	104.227	1.52087e-23
family	-0.190933	NA	NA	NA	NA	NA	NA	NA	+	NA	NA	NA	NA	NA	NA	gaussian(identity)	40	-334.884	890.944	210.222	1.46453e-46
species	-0.141425	NA	NA	NA	NA	NA	NA	NA	NA	+	NA	NA	NA	NA	NA	gaussian(identity)	78	-304.783	1040.86	360.138	4.09041e-79
